# Supplementary material for: Integrating gene and protein expression data with genome-scale metabolic networks to infer functional pathways
Source: BMC Syst Biol. 2013 Dec 8;7:134. doi: 10.1186/1752-0509-7-134 (PMC3878952; doi:10.1186/1752-0509-7-134)
Supplement: Additional file 1 — Details for pathways between Glucose-Acetate and Acetyl Coenzyme A-Acetate. [file 1752-0509-7-134-S1.xls]

## Sheet: legend
This document contains one hundred pathways between Glucose-Acetate and Acetyl Coenzyme A-Acetate (column A) and their corresponding balancing reactions (column B) calculated with iCFP using the gene/protein expression data presented in (Valgepea et al., 2010).
Metabolites are represented with lower case letters
Reactions are represented with capital letters. Beside each reaction it can be found the set that it belongs to in terms of gene expression data, namely H, L or M.
References
Valgepea, K., Adamberg, K., Nahku, R., Lahtvee, P.J., Arike, L., Vilu, R., 2010. Systems biology approach reveals that overflow metabolism of acetate in Escherichia coli is triggered by carbon catabolite repression of acetyl-CoA synthetase. BMC systems biology 4, 166.

## Sheet: GlucoseToAcetate
glc-D[e] --> GLCtex(M) --> glc-D[p] --> GLCptspp(M) --> g6p --> PGI(M) --> f6p --> F6PA(M) --> g3p --> GAPD(M) --> 13dpg --> PGK(M) --> 3pg --> PGM(H) --> 2pg --> ENO(M) --> pep --> GLCptspp(M) --> pyr --> PDH(M) --> accoa --> PTAr(M) --> actp --> ACKr(H) --> ac --> ACt2rpp(M) --> ac[p] --> ACtex(M) --> ac[e]	(2) adp + (2) nad + (2) pi --> h2o + (2) atp + h[p] + co2 + (2) nadh
glc-D[e] --> GLCtex(M) --> glc-D[p] --> GLCptspp(M) --> g6p --> PGI(M) --> f6p --> F6PA(M) --> g3p --> GAPD(M) --> 13dpg --> PGK(M) --> 3pg --> PGM(H) --> 2pg --> ENO(M) --> pep --> GLCptspp(M) --> pyr --> PDH(M) --> accoa --> ACALD(M) --> acald --> ALDD2x(H) --> ac --> ACt2rpp(M) --> ac[p] --> ACtex(M) --> ac[e]	adp + (2) nad + pi --> h + atp + h[p] + co2 + (2) nadh
glc-D[e] --> GLCtex(M) --> glc-D[p] --> GLCptspp(M) --> g6p --> PGI(M) --> f6p --> PFK(M) --> fdp --> FBA(M) --> g3p --> GAPD(M) --> 13dpg --> PGK(M) --> 3pg --> PGM(H) --> 2pg --> ENO(M) --> pep --> GLCptspp(M) --> pyr --> PFL(M) --> accoa --> PTAr(M) --> actp --> ACKr(H) --> ac --> ACt2rpp(M) --> ac[p] --> ACtex(M) --> ac[e]	adp + nad + (2) pi --> h + h2o + atp + h[p] + nadh
glc-D[e] --> GLCtex(M) --> glc-D[p] --> GLCt2pp(M) --> glc-D --> HEX1(M) --> g6p --> PGI(M) --> f6p --> PFK(M) --> fdp --> FBA(M) --> g3p --> GAPD(M) --> 13dpg --> PGK(M) --> 3pg --> PGM(H) --> 2pg --> ENO(M) --> pep --> PYK(M) --> pyr --> PFL(M) --> accoa --> PTAr(M) --> actp --> ACKr(H) --> ac --> ACt2rpp(M) --> ac[p] --> ACtex(M) --> ac[e]	adp + nad + (2) pi --> (2) h + h2o + atp + nadh
glc-D[e] --> GLCtex(M) --> glc-D[p] --> GLCptspp(M) --> g6p --> PGI(M) --> f6p --> F6PA(M) --> g3p --> GAPD(M) --> 13dpg --> PGK(M) --> 3pg --> PGM(H) --> 2pg --> ENO(M) --> pep --> GLCptspp(M) --> pyr --> PDH(M) --> accoa --> HXCT(M) --> ac --> ACt2rpp(M) --> ac[p] --> ACtex(M) --> ac[e]	adp + (2) nad + pi --> h2o + atp + h[p] + co2 + (2) nadh
glc-D[e] --> GLCtex(M) --> glc-D[p] --> GLCptspp(M) --> g6p --> PGI(M) --> f6p --> F6PA(M) --> g3p --> GAPD(M) --> 13dpg --> PGK(M) --> 3pg --> PGM(H) --> 2pg --> ENO(M) --> pep --> GLCptspp(M) --> pyr --> PFL(M) --> accoa --> ACALD(M) --> acald --> ALDD2x(H) --> ac --> ACt2rpp(M) --> ac[p] --> ACtex(M) --> ac[e]	adp + nad + pi --> h + atp + h[p] + nadh
glc-D[e] --> GLCtex(M) --> glc-D[p] --> GLCt2pp(M) --> glc-D --> HEX1(M) --> g6p --> PGI(M) --> f6p --> F6PA(M) --> g3p --> TPI(M) --> dhap --> MGSA(M) --> mthgxl --> GLYOX3(M) --> lac-D --> LDH_D2(M) --> pyr --> PDH(M) --> accoa --> PTAr(M) --> actp --> ACKr(H) --> ac --> ACt2rpp(M) --> ac[p] --> ACtex(M) --> ac[e]	h2o + nad + q8 --> (2) h + co2 + nadh + q8h2
glc-D[e] --> GLCtex(M) --> glc-D[p] --> GLCptspp(M) --> g6p --> PGI(M) --> f6p --> F6PA(M) --> g3p --> GAPD(M) --> 13dpg --> PGK(M) --> 3pg --> PGM(H) --> 2pg --> ENO(M) --> pep --> GLCptspp(M) --> pyr --> PFL(M) --> accoa --> PTAr(M) --> actp --> ACKr(H) --> ac --> ACt2rpp(M) --> ac[p] --> ACtex(M) --> ac[e]	(2) adp + nad + (2) pi --> h2o + (2) atp + h[p] + nadh
glc-D[e] --> GLCtex(M) --> glc-D[p] --> GLCptspp(M) --> g6p --> PGI(M) --> f6p --> F6PA(M) --> g3p --> GAPD(M) --> 13dpg --> PGK(M) --> 3pg --> PGM(H) --> 2pg --> ENO(M) --> pep --> GLCptspp(M) --> pyr --> PDH(M) --> accoa --> CS(M) --> cit --> CITL(M) --> ac --> ACt2rpp(M) --> ac[p] --> ACtex(M) --> ac[e]	adp + (2) nad + pi --> h + atp + h[p] + co2 + (2) nadh
glc-D[e] --> GLCtex(M) --> glc-D[p] --> GLCptspp(M) --> g6p --> PGI(M) --> f6p --> F6PA(M) --> g3p --> GAPD(M) --> 13dpg --> PGK(M) --> 3pg --> PGM(H) --> 2pg --> ENO(M) --> pep --> GLCptspp(M) --> pyr --> PDH(M) --> accoa --> ACGS(H) --> acglu --> ACGK(H) --> acg5p --> AGPR(H) --> acg5sa --> NACODA(H) --> ac --> ACt2rpp(M) --> ac[p] --> ACtex(M) --> ac[e]	(2) nad + nadph --> h[p] + nadp + co2 + (2) nadh
glc-D[e] --> GLCtex(M) --> glc-D[p] --> GLCptspp(M) --> g6p --> PGI(M) --> f6p --> F6PA(M) --> g3p --> GAPD(M) --> 13dpg --> PGK(M) --> 3pg --> PGM(H) --> 2pg --> ENO(M) --> pep --> GLCptspp(M) --> pyr --> PDH(M) --> accoa --> GLYAT(M) --> 2aobut --> ATHRDHr(M) --> athr-L --> THRA2i(H) --> acald --> ALDD2x(H) --> ac --> ACt2rpp(M) --> ac[p] --> ACtex(M) --> ac[e]	adp + (3) nad + nadph + pi --> h + atp + h[p] + nadp + co2 + (3) nadh
glc-D[e] --> GLCtex(M) --> glc-D[p] --> GLCptspp(M) --> g6p --> PGI(M) --> f6p --> F6PA(M) --> g3p --> GAPD(M) --> 13dpg --> PGK(M) --> 3pg --> PGM(H) --> 2pg --> ENO(M) --> pep --> GLCptspp(M) --> pyr --> PFL(M) --> accoa --> HXCT(M) --> ac --> ACt2rpp(M) --> ac[p] --> ACtex(M) --> ac[e]	adp + nad + pi --> h2o + atp + h[p] + nadh
glc-D[e] --> GLCtex(M) --> glc-D[p] --> GLCt2pp(M) --> glc-D --> HEX1(M) --> g6p --> PGI(M) --> f6p --> F6PA(M) --> g3p --> TPI(M) --> dhap --> MGSA(M) --> mthgxl --> GLYOX3(M) --> lac-D --> LDH_D2(M) --> pyr --> PFL(M) --> accoa --> PTAr(M) --> actp --> ACKr(H) --> ac --> ACt2rpp(M) --> ac[p] --> ACtex(M) --> ac[e]	h2o + q8 --> (2) h + q8h2
glc-D[e] --> GLCtex(M) --> glc-D[p] --> GLCptspp(M) --> g6p --> PGI(M) --> f6p --> F6PA(M) --> g3p --> GAPD(M) --> 13dpg --> PGK(M) --> 3pg --> PGM(H) --> 2pg --> ENO(M) --> pep --> GLCptspp(M) --> pyr --> PFL(M) --> accoa --> CS(M) --> cit --> CITL(M) --> ac --> ACt2rpp(M) --> ac[p] --> ACtex(M) --> ac[e]	adp + nad + pi --> h + atp + h[p] + nadh
glc-D[e] --> GLCtex(M) --> glc-D[p] --> GLCt2pp(M) --> glc-D --> HEX1(M) --> g6p --> PGI(M) --> f6p --> F6PA(M) --> g3p --> TPI(M) --> dhap --> MGSA(M) --> mthgxl --> GLYOX3(M) --> lac-D --> LDH_D2(M) --> pyr --> PDH(M) --> accoa --> ACALD(M) --> acald --> ALDD2x(H) --> ac --> ACt2rpp(M) --> ac[p] --> ACtex(M) --> ac[e]	(2) h2o + atp + nad + q8 --> (3) h + adp + co2 + nadh + pi + q8h2
glc-D[e] --> GLCtex(M) --> glc-D[p] --> GLCt2pp(M) --> glc-D --> HEX1(M) --> g6p --> PGI(M) --> f6p --> F6PA(M) --> g3p --> TPI(M) --> dhap --> MGSA(M) --> mthgxl --> GLYOX3(M) --> lac-D --> LDH_D(M) --> pyr --> PDH(M) --> accoa --> PTAr(M) --> actp --> ACKr(H) --> ac --> ACt2rpp(M) --> ac[p] --> ACtex(M) --> ac[e]	h2o + (2) nad --> (3) h + co2 + (2) nadh
glc-D[e] --> GLCtex(M) --> glc-D[p] --> GLCt2pp(M) --> glc-D --> HEX1(M) --> g6p --> PGI(M) --> f6p --> F6PA(M) --> g3p --> GAPD(M) --> 13dpg --> PGK(M) --> 3pg --> PGM(H) --> 2pg --> ENO(M) --> pep --> PYK(M) --> pyr --> PDH(M) --> accoa --> ACALD(M) --> acald --> ALDD2x(H) --> ac --> ACt2rpp(M) --> ac[p] --> ACtex(M) --> ac[e]	adp + (2) nad + pi --> (2) h + atp + co2 + (2) nadh
glc-D[e] --> GLCtex(M) --> glc-D[p] --> GLCt2pp(M) --> glc-D --> HEX1(M) --> g6p --> PGI(M) --> f6p --> F6PA(M) --> g3p --> GAPD(M) --> 13dpg --> PGK(M) --> 3pg --> PGM(H) --> 2pg --> ENO(M) --> pep --> PYK(M) --> pyr --> PDH(M) --> accoa --> PTAr(M) --> actp --> ACKr(H) --> ac --> ACt2rpp(M) --> ac[p] --> ACtex(M) --> ac[e]	(2) adp + (2) nad + (2) pi --> h + h2o + (2) atp + co2 + (2) nadh
glc-D[e] --> GLCtex(M) --> glc-D[p] --> GLCt2pp(M) --> glc-D --> HEX1(M) --> g6p --> PGI(M) --> f6p --> F6PA(M) --> g3p --> GAPD(M) --> 13dpg --> PGK(M) --> 3pg --> PGM(H) --> 2pg --> ENO(M) --> pep --> PPC(H) --> oaa --> OAADC(M) --> pyr --> PDH(M) --> accoa --> PTAr(M) --> actp --> ACKr(H) --> ac --> ACt2rpp(M) --> ac[p] --> ACtex(M) --> ac[e]	adp + (2) nad + pi --> (2) h + atp + co2 + (2) nadh
glc-D[e] --> GLCtex(M) --> glc-D[p] --> GLCptspp(M) --> g6p --> PGI(M) --> f6p --> F6PA(M) --> g3p --> GAPD(M) --> 13dpg --> PGK(M) --> 3pg --> PGM(H) --> 2pg --> ENO(M) --> pep --> GLCptspp(M) --> pyr --> PFL(M) --> accoa --> ACGS(H) --> acglu --> ACGK(H) --> acg5p --> AGPR(H) --> acg5sa --> NACODA(H) --> ac --> ACt2rpp(M) --> ac[p] --> ACtex(M) --> ac[e]	nad + nadph --> h[p] + nadp + nadh
glc-D[e] --> GLCtex(M) --> glc-D[p] --> GLCptspp(M) --> g6p --> PGI(M) --> f6p --> F6PA(M) --> g3p --> GAPD(M) --> 13dpg --> PGK(M) --> 3pg --> PGM(H) --> 2pg --> ENO(M) --> pep --> GLCptspp(M) --> pyr --> PFL(M) --> accoa --> GLYAT(M) --> 2aobut --> ATHRDHr(M) --> athr-L --> THRA2i(H) --> acald --> ALDD2x(H) --> ac --> ACt2rpp(M) --> ac[p] --> ACtex(M) --> ac[e]	adp + (2) nad + nadph + pi --> h + atp + h[p] + nadp + (2) nadh
glc-D[e] --> GLCtex(M) --> glc-D[p] --> GLCt2pp(M) --> glc-D --> HEX1(M) --> g6p --> PGI(M) --> f6p --> F6PA(M) --> g3p --> GAPD(M) --> 13dpg --> PGK(M) --> 3pg --> PGM(H) --> 2pg --> ENO(M) --> pep --> PPC(H) --> oaa --> OAADC(M) --> pyr --> PDH(M) --> accoa --> ACALD(M) --> acald --> ALDD2x(H) --> ac --> ACt2rpp(M) --> ac[p] --> ACtex(M) --> ac[e]	h2o + (2) nad --> (3) h + co2 + (2) nadh
glc-D[e] --> GLCtex(M) --> glc-D[p] --> GLCDpp(M) --> glcn[p] --> GLCNt2rpp(M) --> glcn --> GNK(M) --> 6pgc --> EDD(M) --> 2ddg6p --> EDA(M) --> pyr --> PDH(M) --> accoa --> PTAr(M) --> actp --> ACKr(H) --> ac --> ACt2rpp(M) --> ac[p] --> ACtex(M) --> ac[e]	h2o[p] + nad + pi + q8 --> h + h2o + h[p] + co2 + nadh + q8h2
glc-D[e] --> GLCtex(M) --> glc-D[p] --> GLCt2pp(M) --> glc-D --> HEX1(M) --> g6p --> PGI(M) --> f6p --> F6PA(M) --> g3p --> TPI(M) --> dhap --> MGSA(M) --> mthgxl --> GLYOX3(M) --> lac-D --> LDH_D2(M) --> pyr --> PDH(M) --> accoa --> HXCT(M) --> ac --> ACt2rpp(M) --> ac[p] --> ACtex(M) --> ac[e]	h2o + atp + nad + q8 --> (2) h + adp + co2 + nadh + pi + q8h2
glc-D[e] --> GLCtex(M) --> glc-D[p] --> GLCt2pp(M) --> glc-D --> HEX1(M) --> g6p --> PGI(M) --> f6p --> F6PA(M) --> g3p --> TPI(M) --> dhap --> MGSA(M) --> mthgxl --> GLYOX3(M) --> lac-D --> LDH_D2(M) --> pyr --> PFL(M) --> accoa --> ACALD(M) --> acald --> ALDD2x(H) --> ac --> ACt2rpp(M) --> ac[p] --> ACtex(M) --> ac[e]	(2) h2o + atp + q8 --> (3) h + adp + pi + q8h2
glc-D[e] --> GLCtex(M) --> glc-D[p] --> GLCt2pp(M) --> glc-D --> HEX1(M) --> g6p --> PGI(M) --> f6p --> F6PA(M) --> g3p --> GAPD(M) --> 13dpg --> PGK(M) --> 3pg --> PGM(H) --> 2pg --> ENO(M) --> pep --> PPC(H) --> oaa --> CS(M) --> cit --> CITL(M) --> ac --> ACt2rpp(M) --> ac[p] --> ACtex(M) --> ac[e]	h2o + co2 + nad --> (4) h + nadh
glc-D[e] --> GLCtex(M) --> glc-D[p] --> GLCt2pp(M) --> glc-D --> HEX1(M) --> g6p --> PGI(M) --> f6p --> F6PA(M) --> g3p --> GAPD(M) --> 13dpg --> PGK(M) --> 3pg --> PGM(H) --> 2pg --> ENO(M) --> pep --> PYK(M) --> pyr --> PDH(M) --> accoa --> HXCT(M) --> ac --> ACt2rpp(M) --> ac[p] --> ACtex(M) --> ac[e]	adp + (2) nad + pi --> h + h2o + atp + co2 + (2) nadh
glc-D[e] --> GLCtex(M) --> glc-D[p] --> GLCt2pp(M) --> glc-D --> HEX1(M) --> g6p --> PGI(M) --> f6p --> F6PA(M) --> g3p --> TPI(M) --> dhap --> MGSA(M) --> mthgxl --> GLYOX3(M) --> lac-D --> LDH_D2(M) --> pyr --> PDH(M) --> accoa --> CS(M) --> cit --> CITL(M) --> ac --> ACt2rpp(M) --> ac[p] --> ACtex(M) --> ac[e]	(2) h2o + atp + nad + q8 --> (3) h + adp + co2 + nadh + pi + q8h2
glc-D[e] --> GLCtex(M) --> glc-D[p] --> GLCt2pp(M) --> glc-D --> HEX1(M) --> g6p --> PGI(M) --> f6p --> F6PA(M) --> g3p --> TPI(M) --> dhap --> MGSA(M) --> mthgxl --> GLYOX3(M) --> lac-D --> LDH_D(M) --> pyr --> PDH(M) --> accoa --> ACALD(M) --> acald --> ALDD2x(H) --> ac --> ACt2rpp(M) --> ac[p] --> ACtex(M) --> ac[e]	(2) h2o + atp + (2) nad --> (4) h + adp + co2 + (2) nadh + pi
glc-D[e] --> GLCtex(M) --> glc-D[p] --> GLCt2pp(M) --> glc-D --> HEX1(M) --> g6p --> PGI(M) --> f6p --> F6PA(M) --> g3p --> GAPD(M) --> 13dpg --> PGK(M) --> 3pg --> PGCD(H) --> 3php --> PSERT(H) --> pser-L --> PSP_L(M) --> ser-L --> SERAT(M) --> acser --> CYSS(H) --> ac --> ACt2rpp(M) --> ac[p] --> ACtex(M) --> ac[e]	h2o + h2s + (2) nad --> (4) h + (2) nadh
glc-D[e] --> GLCtex(M) --> glc-D[p] --> GLCt2pp(M) --> glc-D --> HEX1(M) --> g6p --> PGI(M) --> f6p --> F6PA(M) --> g3p --> TPI(M) --> dhap --> MGSA(M) --> mthgxl --> GLYOX3(M) --> lac-D --> LDH_D(M) --> pyr --> PFL(M) --> accoa --> PTAr(M) --> actp --> ACKr(H) --> ac --> ACt2rpp(M) --> ac[p] --> ACtex(M) --> ac[e]	h2o + nad --> (3) h + nadh
glc-D[e] --> GLCtex(M) --> glc-D[p] --> GLCt2pp(M) --> glc-D --> HEX1(M) --> g6p --> PGI(M) --> f6p --> F6PA(M) --> g3p --> GAPD(M) --> 13dpg --> PGK(M) --> 3pg --> PGM(H) --> 2pg --> ENO(M) --> pep --> PPC(H) --> oaa --> OAADC(M) --> pyr --> PDH(M) --> accoa --> HXCT(M) --> ac --> ACt2rpp(M) --> ac[p] --> ACtex(M) --> ac[e]	(2) nad --> (2) h + co2 + (2) nadh
glc-D[e] --> GLCtex(M) --> glc-D[p] --> GLCt2pp(M) --> glc-D --> HEX1(M) --> g6p --> PGI(M) --> f6p --> F6PA(M) --> g3p --> GAPD(M) --> 13dpg --> PGK(M) --> 3pg --> PGM(H) --> 2pg --> ENO(M) --> pep --> PYK(M) --> pyr --> PFL(M) --> accoa --> PTAr(M) --> actp --> ACKr(H) --> ac --> ACt2rpp(M) --> ac[p] --> ACtex(M) --> ac[e]	(2) adp + nad + (2) pi --> h + h2o + (2) atp + nadh
glc-D[e] --> GLCtex(M) --> glc-D[p] --> GLCt2pp(M) --> glc-D --> HEX1(M) --> g6p --> PGI(M) --> f6p --> F6PA(M) --> g3p --> GAPD(M) --> 13dpg --> PGK(M) --> 3pg --> PGM(H) --> 2pg --> ENO(M) --> pep --> PYK(M) --> pyr --> PDH(M) --> accoa --> CS(M) --> cit --> CITL(M) --> ac --> ACt2rpp(M) --> ac[p] --> ACtex(M) --> ac[e]	adp + (2) nad + pi --> (2) h + atp + co2 + (2) nadh
glc-D[e] --> GLCtex(M) --> glc-D[p] --> GLCt2pp(M) --> glc-D --> HEX1(M) --> g6p --> PGI(M) --> f6p --> F6PA(M) --> g3p --> GAPD(M) --> 13dpg --> PGK(M) --> 3pg --> PGM(H) --> 2pg --> ENO(M) --> pep --> PYK(M) --> pyr --> PFL(M) --> accoa --> ACALD(M) --> acald --> ALDD2x(H) --> ac --> ACt2rpp(M) --> ac[p] --> ACtex(M) --> ac[e]	adp + nad + pi --> (2) h + atp + nadh
glc-D[e] --> GLCtex(M) --> glc-D[p] --> GLCt2pp(M) --> glc-D --> HEX1(M) --> g6p --> PGI(M) --> f6p --> F6PA(M) --> g3p --> GAPD(M) --> 13dpg --> PGK(M) --> 3pg --> PGM(H) --> 2pg --> ENO(M) --> pep --> PPC(H) --> oaa --> OAADC(M) --> pyr --> PFL(M) --> accoa --> PTAr(M) --> actp --> ACKr(H) --> ac --> ACt2rpp(M) --> ac[p] --> ACtex(M) --> ac[e]	adp + nad + pi --> (2) h + atp + nadh
glc-D[e] --> GLCtex(M) --> glc-D[p] --> GLCt2pp(M) --> glc-D --> HEX1(M) --> g6p --> PGI(M) --> f6p --> F6PA(M) --> g3p --> GAPD(M) --> 13dpg --> PGK(M) --> 3pg --> PGM(H) --> 2pg --> ENO(M) --> pep --> PPC(H) --> oaa --> OAADC(M) --> pyr --> PFL(M) --> accoa --> ACALD(M) --> acald --> ALDD2x(H) --> ac --> ACt2rpp(M) --> ac[p] --> ACtex(M) --> ac[e]	h2o + nad --> (3) h + nadh
glc-D[e] --> GLCtex(M) --> glc-D[p] --> GLCt2pp(M) --> glc-D --> HEX1(M) --> g6p --> PGI(M) --> f6p --> F6PA(M) --> g3p --> GAPD(M) --> 13dpg --> PGK(M) --> 3pg --> PGCD(H) --> 3php --> PSERT(H) --> pser-L --> PSP_L(M) --> ser-L --> SERD_L(M) --> pyr --> PDH(M) --> accoa --> PTAr(M) --> actp --> ACKr(H) --> ac --> ACt2rpp(M) --> ac[p] --> ACtex(M) --> ac[e]	h2o + adp + (3) nad + pi --> (3) h + atp + co2 + (3) nadh + nh4
glc-D[e] --> GLCtex(M) --> glc-D[p] --> GLCt2pp(M) --> glc-D --> HEX1(M) --> g6p --> PGI(M) --> f6p --> F6PA(M) --> g3p --> GAPD(M) --> 13dpg --> PGK(M) --> 3pg --> PGM(H) --> 2pg --> ENO(M) --> pep --> PPC(H) --> oaa --> OAADC(M) --> pyr --> PDH(M) --> accoa --> CS(M) --> cit --> CITL(M) --> ac --> ACt2rpp(M) --> ac[p] --> ACtex(M) --> ac[e]	h2o + (2) nad --> (3) h + co2 + (2) nadh
glc-D[e] --> GLCtex(M) --> glc-D[p] --> GLCt2pp(M) --> glc-D --> HEX1(M) --> g6p --> PGI(M) --> f6p --> F6PA(M) --> g3p --> TPI(M) --> dhap --> MGSA(M) --> mthgxl --> GLYOX3(M) --> lac-D --> LDH_D2(M) --> pyr --> PDH(M) --> accoa --> GLYAT(M) --> 2aobut --> ATHRDHr(M) --> athr-L --> THRA2i(H) --> acald --> ALDD2x(H) --> ac --> ACt2rpp(M) --> ac[p] --> ACtex(M) --> ac[e]	(2) h2o + atp + (2) nad + nadph + q8 --> (3) h + adp + nadp + co2 + (2) nadh + pi + q8h2
glc-D[e] --> GLCtex(M) --> glc-D[p] --> GLCt2pp(M) --> glc-D --> HEX1(M) --> g6p --> PGI(M) --> f6p --> F6PA(M) --> g3p --> GAPD(M) --> 13dpg --> PGK(M) --> 3pg --> PGM(H) --> 2pg --> ENO(M) --> pep --> PPC(H) --> oaa --> MDH(M) --> mal-L --> ME1(M) --> pyr --> PDH(M) --> accoa --> ACALD(M) --> acald --> ALDD2x(H) --> ac --> ACt2rpp(M) --> ac[p] --> ACtex(M) --> ac[e]	h2o + (2) nad --> (3) h + co2 + (2) nadh
glc-D[e] --> GLCtex(M) --> glc-D[p] --> GLCt2pp(M) --> glc-D --> HEX1(M) --> g6p --> PGI(M) --> f6p --> F6PA(M) --> g3p --> GAPD(M) --> 13dpg --> PGK(M) --> 3pg --> PGCD(H) --> 3php --> PSERT(H) --> pser-L --> PSP_L(M) --> ser-L --> SERD_L(M) --> pyr --> PDH(M) --> accoa --> ACALD(M) --> acald --> ALDD2x(H) --> ac --> ACt2rpp(M) --> ac[p] --> ACtex(M) --> ac[e]	(2) h2o + (3) nad --> (4) h + co2 + (3) nadh + nh4
glc-D[e] --> GLCtex(M) --> glc-D[p] --> GLCt2pp(M) --> glc-D --> HEX1(M) --> g6p --> PGI(M) --> f6p --> F6PA(M) --> g3p --> GAPD(M) --> 13dpg --> PGK(M) --> 3pg --> PGM(H) --> 2pg --> ENO(M) --> pep --> PPC(H) --> oaa --> MDH(M) --> mal-L --> ME1(M) --> pyr --> PDH(M) --> accoa --> PTAr(M) --> actp --> ACKr(H) --> ac --> ACt2rpp(M) --> ac[p] --> ACtex(M) --> ac[e]	adp + (2) nad + pi --> (2) h + atp + co2 + (2) nadh
glc-D[e] --> GLCtex(M) --> glc-D[p] --> GLCt2pp(M) --> glc-D --> HEX1(M) --> g6p --> PGI(M) --> f6p --> F6PA(M) --> g3p --> GAPD(M) --> 13dpg --> PGK(M) --> 3pg --> PGM(H) --> 2pg --> ENO(M) --> pep --> PYK(M) --> pyr --> PDH(M) --> accoa --> ACGS(H) --> acglu --> ACGK(H) --> acg5p --> AGPR(H) --> acg5sa --> NACODA(H) --> ac --> ACt2rpp(M) --> ac[p] --> ACtex(M) --> ac[e]	(2) nad + nadph --> h + nadp + co2 + (2) nadh
glc-D[e] --> GLCtex(M) --> glc-D[p] --> GLCt2pp(M) --> glc-D --> HEX1(M) --> g6p --> PGI(M) --> f6p --> F6PA(M) --> g3p --> GAPD(M) --> 13dpg --> PGK(M) --> 3pg --> PGM(H) --> 2pg --> ENO(M) --> pep --> PYK(M) --> pyr --> PDH(M) --> accoa --> GLYAT(M) --> 2aobut --> ATHRDHr(M) --> athr-L --> THRA2i(H) --> acald --> ALDD2x(H) --> ac --> ACt2rpp(M) --> ac[p] --> ACtex(M) --> ac[e]	adp + (3) nad + nadph + pi --> (2) h + atp + nadp + co2 + (3) nadh
glc-D[e] --> GLCtex(M) --> glc-D[p] --> GLCt2pp(M) --> glc-D --> HEX1(M) --> g6p --> PGI(M) --> f6p --> F6PA(M) --> g3p --> GAPD(M) --> 13dpg --> PGK(M) --> 3pg --> PGM(H) --> 2pg --> ENO(M) --> pep --> PPC(H) --> oaa --> OAADC(M) --> pyr --> PDH(M) --> accoa --> GLYAT(M) --> 2aobut --> ATHRDHr(M) --> athr-L --> THRA2i(H) --> acald --> ALDD2x(H) --> ac --> ACt2rpp(M) --> ac[p] --> ACtex(M) --> ac…	h2o + (3) nad + nadph --> (3) h + nadp + co2 + (3) nadh
glc-D[e] --> GLCtex(M) --> glc-D[p] --> GLCDpp(M) --> glcn[p] --> GLCNt2rpp(M) --> glcn --> GNK(M) --> 6pgc --> EDD(M) --> 2ddg6p --> EDA(M) --> pyr --> PDH(M) --> accoa --> ACALD(M) --> acald --> ALDD2x(H) --> ac --> ACt2rpp(M) --> ac[p] --> ACtex(M) --> ac[e]	atp + h2o[p] + nad + q8 --> (2) h + adp + h[p] + co2 + nadh + q8h2
glc-D[e] --> GLCtex(M) --> glc-D[p] --> GLCptspp(M) --> g6p --> G6PDH2r(M) --> 6pgl --> PGL(M) --> 6pgc --> EDD(M) --> 2ddg6p --> EDA(M) --> pyr --> PFL(M) --> accoa --> ACALD(M) --> acald --> ALDD2x(H) --> ac --> ACt2rpp(M) --> ac[p] --> ACtex(M) --> ac[e]	h2o + nadp --> (2) h + h[p] + nadph
glc-D[e] --> GLCtex(M) --> glc-D[p] --> GLCptspp(M) --> g6p --> G6PDH2r(M) --> 6pgl --> PGL(M) --> 6pgc --> EDD(M) --> 2ddg6p --> EDA(M) --> pyr --> PFL(M) --> accoa --> PTAr(M) --> actp --> ACKr(H) --> ac --> ACt2rpp(M) --> ac[p] --> ACtex(M) --> ac[e]	adp + nadp + pi --> h + atp + h[p] + nadph
glc-D[e] --> GLCtex(M) --> glc-D[p] --> GLCDpp(M) --> glcn[p] --> GLCNt2rpp(M) --> glcn --> GNK(M) --> 6pgc --> EDD(M) --> 2ddg6p --> EDA(M) --> pyr --> PFL(M) --> accoa --> PTAr(M) --> actp --> ACKr(H) --> ac --> ACt2rpp(M) --> ac[p] --> ACtex(M) --> ac[e]	h2o[p] + pi + q8 --> h + h2o + h[p] + q8h2
glc-D[e] --> GLCtex(M) --> glc-D[p] --> GLCt2pp(M) --> glc-D --> HEX1(M) --> g6p --> G6PDH2r(M) --> 6pgl --> PGL(M) --> 6pgc --> EDD(M) --> 2ddg6p --> EDA(M) --> pyr --> PDH(M) --> accoa --> PTAr(M) --> actp --> ACKr(H) --> ac --> ACt2rpp(M) --> ac[p] --> ACtex(M) --> ac[e]	nadp + nad + pi --> (3) h + co2 + nadh + nadph
glc-D[e] --> GLCtex(M) --> glc-D[p] --> GLCt2pp(M) --> glc-D --> HEX1(M) --> g6p --> PGI(M) --> f6p --> F6PA(M) --> g3p --> TPI(M) --> dhap --> MGSA(M) --> mthgxl --> GLYOX3(M) --> lac-D --> LDH_D(M) --> pyr --> PDH(M) --> accoa --> HXCT(M) --> ac --> ACt2rpp(M) --> ac[p] --> ACtex(M) --> ac[e]	h2o + atp + (2) nad --> (3) h + adp + co2 + (2) nadh + pi
glc-D[e] --> GLCtex(M) --> glc-D[p] --> GLCt2pp(M) --> glc-D --> HEX1(M) --> g6p --> PGI(M) --> f6p --> F6PA(M) --> g3p --> TPI(M) --> dhap --> MGSA(M) --> mthgxl --> GLYOX3(M) --> lac-D --> LDH_D2(M) --> pyr --> PFL(M) --> accoa --> HXCT(M) --> ac --> ACt2rpp(M) --> ac[p] --> ACtex(M) --> ac[e]	h2o + atp + q8 --> (2) h + adp + pi + q8h2
glc-D[e] --> GLCtex(M) --> glc-D[p] --> GLCt2pp(M) --> glc-D --> HEX1(M) --> g6p --> PGI(M) --> f6p --> F6PA(M) --> g3p --> GAPD(M) --> 13dpg --> PGK(M) --> 3pg --> PGM(H) --> 2pg --> ENO(M) --> pep --> PYK(M) --> pyr --> PFL(M) --> accoa --> HXCT(M) --> ac --> ACt2rpp(M) --> ac[p] --> ACtex(M) --> ac[e]	adp + nad + pi --> h + h2o + atp + nadh
glc-D[e] --> GLCtex(M) --> glc-D[p] --> GLCt2pp(M) --> glc-D --> HEX1(M) --> g6p --> PGI(M) --> f6p --> F6PA(M) --> g3p --> TPI(M) --> dhap --> MGSA(M) --> mthgxl --> GLYOX3(M) --> lac-D --> LDH_D2(M) --> pyr --> PFL(M) --> accoa --> CS(M) --> cit --> CITL(M) --> ac --> ACt2rpp(M) --> ac[p] --> ACtex(M) --> ac[e]	(2) h2o + atp + q8 --> (3) h + adp + pi + q8h2
glc-D[e] --> GLCtex(M) --> glc-D[p] --> GLCt2pp(M) --> glc-D --> HEX1(M) --> g6p --> PGI(M) --> f6p --> F6PA(M) --> g3p --> TPI(M) --> dhap --> MGSA(M) --> mthgxl --> GLYOX3(M) --> lac-D --> LDH_D(M) --> pyr --> PFL(M) --> accoa --> ACALD(M) --> acald --> ALDD2x(H) --> ac --> ACt2rpp(M) --> ac[p] --> ACtex(M) --> ac[e]	(2) h2o + atp + nad --> (4) h + adp + nadh + pi
glc-D[e] --> GLCtex(M) --> glc-D[p] --> GLCt2pp(M) --> glc-D --> HEX1(M) --> g6p --> PGI(M) --> f6p --> F6PA(M) --> g3p --> TPI(M) --> dhap --> MGSA(M) --> mthgxl --> GLYOX3(M) --> lac-D --> LDH_D(M) --> pyr --> PDH(M) --> accoa --> CS(M) --> cit --> CITL(M) --> ac --> ACt2rpp(M) --> ac[p] --> ACtex(M) --> ac[e]	(2) h2o + atp + (2) nad --> (4) h + adp + co2 + (2) nadh + pi
glc-D[e] --> GLCtex(M) --> glc-D[p] --> GLCptspp(M) --> g6p --> PGI(M) --> f6p --> PFK(M) --> fdp --> FBA(M) --> g3p --> GAPD(M) --> 13dpg --> PGK(M) --> 3pg --> PGM(H) --> 2pg --> ENO(M) --> pep --> GLCptspp(M) --> pyr --> PDH(M) --> accoa --> PTAr(M) --> actp --> ACKr(H) --> ac --> ACt2rpp(M) --> ac[p] --> ACtex(M) --> ac[e]	adp + (2) nad + (2) pi --> h + h2o + atp + h[p] + co2 + (2) nadh
glc-D[e] --> GLCtex(M) --> glc-D[p] --> GLCptspp(M) --> g6p --> PGI(M) --> f6p --> PFK(M) --> fdp --> FBA(M) --> g3p --> GAPD(M) --> 13dpg --> PGK(M) --> 3pg --> PGM(H) --> 2pg --> ENO(M) --> pep --> GLCptspp(M) --> pyr --> PDH(M) --> accoa --> ACALD(M) --> acald --> ALDD2x(H) --> ac --> ACt2rpp(M) --> ac[p] --> ACtex(M) --> ac[e]	(2) nad + pi --> (2) h + h[p] + co2 + (2) nadh
glc-D[e] --> GLCtex(M) --> glc-D[p] --> GLCDpp(M) --> glcn[p] --> GLCNt2rpp(M) --> glcn --> GNK(M) --> 6pgc --> EDD(M) --> 2ddg6p --> EDA(M) --> g3p --> TPI(M) --> dhap --> MGSA(M) --> mthgxl --> GLYOX3(M) --> lac-D --> LDH_D2(M) --> pyr --> PFL(M) --> accoa --> PTAr(M) --> actp --> ACKr(H) --> ac --> ACt2rpp(M) --> ac[p] --> ACtex(M) --> ac[e]	h2o[p] + (2) q8 --> (2) h + h[p] + (2) q8h2
glc-D[e] --> GLCtex(M) --> glc-D[p] --> GLCt2pp(M) --> glc-D --> HEX1(M) --> g6p --> PGI(M) --> f6p --> F6PA(M) --> g3p --> GAPD(M) --> 13dpg --> PGK(M) --> 3pg --> PGM(H) --> 2pg --> ENO(M) --> pep --> PPC(H) --> oaa --> OAADC(M) --> pyr --> PFL(M) --> accoa --> HXCT(M) --> ac --> ACt2rpp(M) --> ac[p] --> ACtex(M) --> ac[e]	nad --> (2) h + nadh
glc-D[e] --> GLCtex(M) --> glc-D[p] --> GLCt2pp(M) --> glc-D --> HEX1(M) --> g6p --> PGI(M) --> f6p --> F6PA(M) --> g3p --> GAPD(M) --> 13dpg --> PGK(M) --> 3pg --> PGM(H) --> 2pg --> ENO(M) --> pep --> PYK(M) --> pyr --> PFL(M) --> accoa --> CS(M) --> cit --> CITL(M) --> ac --> ACt2rpp(M) --> ac[p] --> ACtex(M) --> ac[e]	adp + nad + pi --> (2) h + atp + nadh
glc-D[e] --> GLCtex(M) --> glc-D[p] --> GLCptspp(M) --> g6p --> G6PDH2r(M) --> 6pgl --> PGL(M) --> 6pgc --> EDD(M) --> 2ddg6p --> EDA(M) --> g3p --> GAPD(M) --> 13dpg --> PGK(M) --> 3pg --> PGM(H) --> 2pg --> ENO(M) --> pep --> GLCptspp(M) --> pyr --> PFL(M) --> accoa --> ACALD(M) --> acald --> ALDD2x(H) --> ac --> ACt2rpp(M) --> ac[p] --> ACtex(M) --> ac[e]	adp + nadp + nad + pi --> (3) h + atp + h[p] + nadh + nadph
glc-D[e] --> GLCtex(M) --> glc-D[p] --> GLCt2pp(M) --> glc-D --> HEX1(M) --> g6p --> PGI(M) --> f6p --> F6PA(M) --> g3p --> GAPD(M) --> 13dpg --> PGK(M) --> 3pg --> PGCD(H) --> 3php --> PSERT(H) --> pser-L --> PSP_L(M) --> ser-L --> SERD_L(M) --> pyr --> PDH(M) --> accoa --> HXCT(M) --> ac --> ACt2rpp(M) --> ac[p] --> ACtex(M) --> ac[e]	h2o + (3) nad --> (3) h + co2 + (3) nadh + nh4
glc-D[e] --> GLCtex(M) --> glc-D[p] --> GLCt2pp(M) --> glc-D --> HEX1(M) --> g6p --> PGI(M) --> f6p --> F6PA(M) --> g3p --> TPI(M) --> dhap --> MGSA(M) --> mthgxl --> GLYOX3(M) --> lac-D --> LDH_D(M) --> pyr --> PDH(M) --> accoa --> GLYAT(M) --> 2aobut --> ATHRDHr(M) --> athr-L --> THRA2i(H) --> acald --> ALDD2x(H) --> ac --> ACt2rpp(M) --> ac[p] --> ACtex(M) --> ac[e]	(2) h2o + atp + (3) nad + nadph --> (4) h + adp + nadp + co2 + (3) nadh + pi
glc-D[e] --> GLCtex(M) --> glc-D[p] --> GLCptspp(M) --> g6p --> G6PDH2r(M) --> 6pgl --> PGL(M) --> 6pgc --> EDD(M) --> 2ddg6p --> EDA(M) --> g3p --> GAPD(M) --> 13dpg --> PGK(M) --> 3pg --> PGM(H) --> 2pg --> ENO(M) --> pep --> GLCptspp(M) --> pyr --> PFL(M) --> accoa --> PTAr(M) --> actp --> ACKr(H) --> ac --> ACt2rpp(M) --> ac[p] --> ACtex(M) --> ac[e]	(2) adp + nadp + nad + (2) pi --> (2) h + h2o + (2) atp + h[p] + nadh + nadph
glc-D[e] --> GLCtex(M) --> glc-D[p] --> GLCt2pp(M) --> glc-D --> HEX1(M) --> g6p --> PGI(M) --> f6p --> F6PA(M) --> g3p --> GAPD(M) --> 13dpg --> PGK(M) --> 3pg --> PGCD(H) --> 3php --> PSERT(H) --> pser-L --> PSP_L(M) --> ser-L --> SERD_L(M) --> pyr --> PDH(M) --> accoa --> CS(M) --> cit --> CITL(M) --> ac --> ACt2rpp(M) --> ac[p] --> ACtex(M) --> ac[e]	(2) h2o + (3) nad --> (4) h + co2 + (3) nadh + nh4
glc-D[e] --> GLCtex(M) --> glc-D[p] --> GLCt2pp(M) --> glc-D --> HEX1(M) --> g6p --> PGI(M) --> f6p --> F6PA(M) --> g3p --> TPI(M) --> dhap --> MGSA(M) --> mthgxl --> GLYOX3(M) --> lac-D --> LDH_D2(M) --> pyr --> PDH(M) --> accoa --> ACGS(H) --> acglu --> ACGK(H) --> acg5p --> AGPR(H) --> acg5sa --> NACODA(H) --> ac --> ACt2rpp(M) --> ac[p] --> ACtex(M) --> ac[e]	(2) h2o + (2) atp + nad + nadph + q8 --> (2) h + (2) adp + nadp + co2 + nadh + (2) pi + q8h2
glc-D[e] --> GLCtex(M) --> glc-D[p] --> GLCt2pp(M) --> glc-D --> HEX1(M) --> g6p --> PGI(M) --> f6p --> F6PA(M) --> g3p --> TPI(M) --> dhap --> MGSA(M) --> mthgxl --> GLYOX3(M) --> lac-D --> LDH_D2(M) --> pyr --> PFL(M) --> accoa --> GLYAT(M) --> 2aobut --> ATHRDHr(M) --> athr-L --> THRA2i(H) --> acald --> ALDD2x(H) --> ac --> ACt2rpp(M) --> ac[p] --> ACtex(M) --> ac[e]	(2) h2o + atp + nad + nadph + q8 --> (3) h + adp + nadp + nadh + pi + q8h2
glc-D[e] --> GLCtex(M) --> glc-D[p] --> GLCt2pp(M) --> glc-D --> HEX1(M) --> g6p --> PGI(M) --> f6p --> F6PA(M) --> g3p --> GAPD(M) --> 13dpg --> PGK(M) --> 3pg --> PGCD(H) --> 3php --> PSERT(H) --> pser-L --> PSP_L(M) --> ser-L --> SERD_L(M) --> pyr --> PFL(M) --> accoa --> ACALD(M) --> acald --> ALDD2x(H) --> ac --> ACt2rpp(M) --> ac[p] --> ACtex(M) --> ac[e]	(2) h2o + (2) nad --> (4) h + (2) nadh + nh4
glc-D[e] --> GLCtex(M) --> glc-D[p] --> GLCt2pp(M) --> glc-D --> HEX1(M) --> g6p --> PGI(M) --> f6p --> F6PA(M) --> g3p --> GAPD(M) --> 13dpg --> PGK(M) --> 3pg --> PGM(H) --> 2pg --> ENO(M) --> pep --> PPC(H) --> oaa --> OAADC(M) --> pyr --> PFL(M) --> accoa --> CS(M) --> cit --> CITL(M) --> ac --> ACt2rpp(M) --> ac[p] --> ACtex(M) --> ac[e]	h2o + nad --> (3) h + nadh
glc-D[e] --> GLCtex(M) --> glc-D[p] --> GLCt2pp(M) --> glc-D --> HEX1(M) --> g6p --> PGI(M) --> f6p --> F6PA(M) --> g3p --> GAPD(M) --> 13dpg --> PGK(M) --> 3pg --> PGM(H) --> 2pg --> ENO(M) --> pep --> PPC(H) --> oaa --> MDH(M) --> mal-L --> ME1(M) --> pyr --> PDH(M) --> accoa --> HXCT(M) --> ac --> ACt2rpp(M) --> ac[p] --> ACtex(M) --> ac[e]	(2) nad --> (2) h + co2 + (2) nadh
glc-D[e] --> GLCtex(M) --> glc-D[p] --> GLCt2pp(M) --> glc-D --> HEX1(M) --> g6p --> PGI(M) --> f6p --> F6PA(M) --> g3p --> GAPD(M) --> 13dpg --> PGK(M) --> 3pg --> PGCD(H) --> 3php --> PSERT(H) --> pser-L --> PSP_L(M) --> ser-L --> SERD_L(M) --> pyr --> PFL(M) --> accoa --> PTAr(M) --> actp --> ACKr(H) --> ac --> ACt2rpp(M) --> ac[p] --> ACtex(M) --> ac[e]	h2o + adp + (2) nad + pi --> (3) h + atp + (2) nadh + nh4
glc-D[e] --> GLCtex(M) --> glc-D[p] --> GLCt2pp(M) --> glc-D --> HEX1(M) --> g6p --> PGI(M) --> f6p --> F6PA(M) --> g3p --> GAPD(M) --> 13dpg --> PGK(M) --> 3pg --> PGM(H) --> 2pg --> ENO(M) --> pep --> PPC(H) --> oaa --> MDH(M) --> mal-L --> ME1(M) --> pyr --> PFL(M) --> accoa --> ACALD(M) --> acald --> ALDD2x(H) --> ac --> ACt2rpp(M) --> ac[p] --> ACtex(M) --> ac[e]	h2o + nad --> (3) h + nadh
glc-D[e] --> GLCtex(M) --> glc-D[p] --> GLCt2pp(M) --> glc-D --> HEX1(M) --> g6p --> PGI(M) --> f6p --> F6PA(M) --> g3p --> GAPD(M) --> 13dpg --> PGK(M) --> 3pg --> PGM(H) --> 2pg --> ENO(M) --> pep --> PPC(H) --> oaa --> MDH(M) --> mal-L --> ME1(M) --> pyr --> PFL(M) --> accoa --> PTAr(M) --> actp --> ACKr(H) --> ac --> ACt2rpp(M) --> ac[p] --> ACtex(M) --> ac[e]	adp + nad + pi --> (2) h + atp + nadh
glc-D[e] --> GLCtex(M) --> glc-D[p] --> GLCt2pp(M) --> glc-D --> HEX1(M) --> g6p --> PGI(M) --> f6p --> F6PA(M) --> g3p --> GAPD(M) --> 13dpg --> PGK(M) --> 3pg --> PGM(H) --> 2pg --> ENO(M) --> pep --> PYK(M) --> pyr --> PFL(M) --> accoa --> ACGS(H) --> acglu --> ACGK(H) --> acg5p --> AGPR(H) --> acg5sa --> NACODA(H) --> ac --> ACt2rpp(M) --> ac[p] --> ACtex(M) --> ac[e]	nad + nadph --> h + nadp + nadh
glc-D[e] --> GLCtex(M) --> glc-D[p] --> GLCt2pp(M) --> glc-D --> HEX1(M) --> g6p --> PGI(M) --> f6p --> F6PA(M) --> g3p --> GAPD(M) --> 13dpg --> PGK(M) --> 3pg --> PGM(H) --> 2pg --> ENO(M) --> pep --> PYK(M) --> pyr --> PFL(M) --> accoa --> GLYAT(M) --> 2aobut --> ATHRDHr(M) --> athr-L --> THRA2i(H) --> acald --> ALDD2x(H) --> ac --> ACt2rpp(M) --> ac[p] --> ACtex(M) --> ac[e]	adp + (2) nad + nadph + pi --> (2) h + atp + nadp + (2) nadh
glc-D[e] --> GLCtex(M) --> glc-D[p] --> GLCt2pp(M) --> glc-D --> HEX1(M) --> g6p --> PGI(M) --> f6p --> F6PA(M) --> g3p --> GAPD(M) --> 13dpg --> PGK(M) --> 3pg --> PGM(H) --> 2pg --> ENO(M) --> pep --> PPC(H) --> oaa --> OAADC(M) --> pyr --> PFL(M) --> accoa --> GLYAT(M) --> 2aobut --> ATHRDHr(M) --> athr-L --> THRA2i(H) --> acald --> ALDD2x(H) --> ac --> ACt2rpp(M) --> ac[p] --> ACtex(M) --> ac…	h2o + (2) nad + nadph --> (3) h + nadp + (2) nadh
glc-D[e] --> GLCtex(M) --> glc-D[p] --> GLCt2pp(M) --> glc-D --> HEX1(M) --> g6p --> PGI(M) --> f6p --> F6PA(M) --> g3p --> GAPD(M) --> 13dpg --> PGK(M) --> 3pg --> PGM(H) --> 2pg --> ENO(M) --> pep --> PPC(H) --> oaa --> MDH(M) --> mal-L --> ME1(M) --> pyr --> PDH(M) --> accoa --> CS(M) --> cit --> CITL(M) --> ac --> ACt2rpp(M) --> ac[p] --> ACtex(M) --> ac[e]	h2o + (2) nad --> (3) h + co2 + (2) nadh
glc-D[e] --> GLCtex(M) --> glc-D[p] --> GLCt2pp(M) --> glc-D --> HEX1(M) --> g6p --> PGI(M) --> f6p --> F6PA(M) --> g3p --> GAPD(M) --> 13dpg --> PGK(M) --> 3pg --> PGM(H) --> 2pg --> ENO(M) --> pep --> PPC(H) --> oaa --> OAADC(M) --> pyr --> PDH(M) --> accoa --> ACGS(H) --> acglu --> ACGK(H) --> acg5p --> AGPR(H) --> acg5sa --> NACODA(H) --> ac --> ACt2rpp(M) --> ac[p] --> ACtex(M) --> ac[e]	h2o + atp + (2) nad + nadph --> (2) h + adp + nadp + co2 + (2) nadh + pi
glc-D[e] --> GLCtex(M) --> glc-D[p] --> GLCt2pp(M) --> glc-D --> HEX1(M) --> g6p --> PGI(M) --> f6p --> F6PA(M) --> g3p --> GAPD(M) --> 13dpg --> PGK(M) --> 3pg --> PGCD(H) --> 3php --> PSERT(H) --> pser-L --> PSP_L(M) --> ser-L --> SERD_L(M) --> pyr --> PDH(M) --> accoa --> GLYAT(M) --> 2aobut --> ATHRDHr(M) --> athr-L --> THRA2i(H) --> acald --> ALDD2x(H) --> ac --> ACt2rpp(M) --> ac[p] --> ACt…	(2) h2o + (4) nad + nadph --> (4) h + nadp + co2 + (4) nadh + nh4
glc-D[e] --> GLCtex(M) --> glc-D[p] --> GLCt2pp(M) --> glc-D --> HEX1(M) --> g6p --> PGI(M) --> f6p --> F6PA(M) --> g3p --> GAPD(M) --> 13dpg --> PGK(M) --> 3pg --> PGM(H) --> 2pg --> ENO(M) --> pep --> PPC(H) --> oaa --> MDH(M) --> mal-L --> ME1(M) --> pyr --> PDH(M) --> accoa --> GLYAT(M) --> 2aobut --> ATHRDHr(M) --> athr-L --> THRA2i(H) --> acald --> ALDD2x(H) --> ac --> ACt2rpp(M) --> ac[p] …	h2o + (3) nad + nadph --> (3) h + nadp + co2 + (3) nadh
glc-D[e] --> GLCtex(M) --> glc-D[p] --> GLCDpp(M) --> glcn[p] --> GLCNt2rpp(M) --> glcn --> GNK(M) --> 6pgc --> EDD(M) --> 2ddg6p --> EDA(M) --> pyr --> PDH(M) --> accoa --> HXCT(M) --> ac --> ACt2rpp(M) --> ac[p] --> ACtex(M) --> ac[e]	atp + h2o[p] + nad + q8 --> h + h2o + adp + h[p] + co2 + nadh + q8h2
glc-D[e] --> GLCtex(M) --> glc-D[p] --> GLCptspp(M) --> g6p --> G6PDH2r(M) --> 6pgl --> PGL(M) --> 6pgc --> EDD(M) --> 2ddg6p --> EDA(M) --> pyr --> PFL(M) --> accoa --> HXCT(M) --> ac --> ACt2rpp(M) --> ac[p] --> ACtex(M) --> ac[e]	nadp --> h + h[p] + nadph
glc-D[e] --> GLCtex(M) --> glc-D[p] --> GLCptspp(M) --> g6p --> G6PDH2r(M) --> 6pgl --> PGL(M) --> 6pgc --> EDD(M) --> 2ddg6p --> EDA(M) --> pyr --> PFL(M) --> accoa --> CS(M) --> cit --> CITL(M) --> ac --> ACt2rpp(M) --> ac[p] --> ACtex(M) --> ac[e]	h2o + nadp --> (2) h + h[p] + nadph
glc-D[e] --> GLCtex(M) --> glc-D[p] --> GLCDpp(M) --> glcn[p] --> GLCNt2rpp(M) --> glcn --> GNK(M) --> 6pgc --> EDD(M) --> 2ddg6p --> EDA(M) --> pyr --> PDH(M) --> accoa --> CS(M) --> cit --> CITL(M) --> ac --> ACt2rpp(M) --> ac[p] --> ACtex(M) --> ac[e]	atp + h2o[p] + nad + q8 --> (2) h + adp + h[p] + co2 + nadh + q8h2
glc-D[e] --> GLCtex(M) --> glc-D[p] --> GLCDpp(M) --> glcn[p] --> GLCNt2rpp(M) --> glcn --> GNK(M) --> 6pgc --> EDD(M) --> 2ddg6p --> EDA(M) --> pyr --> PFL(M) --> accoa --> ACALD(M) --> acald --> ALDD2x(H) --> ac --> ACt2rpp(M) --> ac[p] --> ACtex(M) --> ac[e]	atp + h2o[p] + q8 --> (2) h + adp + h[p] + q8h2
glc-D[e] --> GLCtex(M) --> glc-D[p] --> GLCt2pp(M) --> glc-D --> HEX1(M) --> g6p --> G6PDH2r(M) --> 6pgl --> PGL(M) --> 6pgc --> EDD(M) --> 2ddg6p --> EDA(M) --> pyr --> PFL(M) --> accoa --> PTAr(M) --> actp --> ACKr(H) --> ac --> ACt2rpp(M) --> ac[p] --> ACtex(M) --> ac[e]	nadp + pi --> (3) h + nadph
glc-D[e] --> GLCtex(M) --> glc-D[p] --> GLCt2pp(M) --> glc-D --> HEX1(M) --> g6p --> G6PDH2r(M) --> 6pgl --> PGL(M) --> 6pgc --> EDD(M) --> 2ddg6p --> EDA(M) --> pyr --> PDH(M) --> accoa --> ACALD(M) --> acald --> ALDD2x(H) --> ac --> ACt2rpp(M) --> ac[p] --> ACtex(M) --> ac[e]	h2o + atp + nadp + nad --> (4) h + adp + co2 + nadh + nadph
glc-D[e] --> GLCtex(M) --> glc-D[p] --> GLCptspp(M) --> g6p --> PGI(M) --> f6p --> PFK(M) --> fdp --> FBA(M) --> dhap --> MGSA(M) --> mthgxl --> GLYOX3(M) --> lac-D --> LDH_D2(M) --> pyr --> PFL(M) --> accoa --> ACALD(M) --> acald --> ALDD2x(H) --> ac --> ACt2rpp(M) --> ac[p] --> ACtex(M) --> ac[e]	(2) h2o + atp + q8 --> (2) h + adp + h[p] + pi + q8h2
glc-D[e] --> GLCtex(M) --> glc-D[p] --> GLCptspp(M) --> g6p --> PGI(M) --> f6p --> PFK(M) --> fdp --> FBA(M) --> dhap --> MGSA(M) --> mthgxl --> GLYOX3(M) --> lac-D --> LDH_D2(M) --> pyr --> PFL(M) --> accoa --> PTAr(M) --> actp --> ACKr(H) --> ac --> ACt2rpp(M) --> ac[p] --> ACtex(M) --> ac[e]	h2o + q8 --> h + h[p] + q8h2
glc-D[e] --> GLCtex(M) --> glc-D[p] --> GLCptspp(M) --> g6p --> G6PDH2r(M) --> 6pgl --> PGL(M) --> 6pgc --> EDD(M) --> 2ddg6p --> EDA(M) --> pyr --> PFL(M) --> accoa --> GLYAT(M) --> 2aobut --> ATHRDHr(M) --> athr-L --> THRA2i(H) --> acald --> ALDD2x(H) --> ac --> ACt2rpp(M) --> ac[p] --> ACtex(M) --> ac[e]	h2o + nad --> (2) h + h[p] + nadh
glc-D[e] --> GLCtex(M) --> glc-D[p] --> GLCt2pp(M) --> glc-D --> HEX1(M) --> g6p --> PGI(M) --> f6p --> F6PA(M) --> g3p --> TPI(M) --> dhap --> MGSA(M) --> mthgxl --> GLYOX3(M) --> lac-D --> LDH_D(M) --> pyr --> PFL(M) --> accoa --> HXCT(M) --> ac --> ACt2rpp(M) --> ac[p] --> ACtex(M) --> ac[e]	h2o + atp + nad --> (3) h + adp + nadh + pi
glc-D[e] --> GLCtex(M) --> glc-D[p] --> GLCDpp(M) --> glcn[p] --> GLCNt2rpp(M) --> glcn --> GNK(M) --> 6pgc --> EDD(M) --> 2ddg6p --> EDA(M) --> pyr --> PDH(M) --> accoa --> GLYAT(M) --> 2aobut --> ATHRDHr(M) --> athr-L --> THRA2i(H) --> acald --> ALDD2x(H) --> ac --> ACt2rpp(M) --> ac[p] --> ACtex(M) --> ac[e]	atp + h2o[p] + (2) nad + nadph + q8 --> (2) h + adp + h[p] + nadp + co2 + (2) nadh + q8h2
glc-D[e] --> GLCtex(M) --> glc-D[p] --> GLCptspp(M) --> g6p --> G6PDH2r(M) --> 6pgl --> PGL(M) --> 6pgc --> EDD(M) --> 2ddg6p --> EDA(M) --> pyr --> PFL(M) --> accoa --> ACGS(H) --> acglu --> ACGK(H) --> acg5p --> AGPR(H) --> acg5sa --> NACODA(H) --> ac --> ACt2rpp(M) --> ac[p] --> ACtex(M) --> ac[e]	h2o + atp --> h + adp + h[p] + pi
glc-D[e] --> GLCtex(M) --> glc-D[p] --> GLCptspp(M) --> g6p --> PGI(M) --> f6p --> PFK(M) --> fdp --> FBA(M) --> g3p --> GAPD(M) --> 13dpg --> PGK(M) --> 3pg --> PGM(H) --> 2pg --> ENO(M) --> pep --> GLCptspp(M) --> pyr --> PDH(M) --> accoa --> HXCT(M) --> ac --> ACt2rpp(M) --> ac[p] --> ACtex(M) --> ac[e]	(2) nad + pi --> h + h2o + h[p] + co2 + (2) nadh
glc-D[e] --> GLCtex(M) --> glc-D[p] --> GLCt2pp(M) --> glc-D --> HEX1(M) --> g6p --> PGI(M) --> f6p --> F6PA(M) --> g3p --> TPI(M) --> dhap --> MGSA(M) --> mthgxl --> GLYOX3(M) --> lac-D --> LDH_D(M) --> pyr --> PFL(M) --> accoa --> CS(M) --> cit --> CITL(M) --> ac --> ACt2rpp(M) --> ac[p] --> ACtex(M) --> ac[e]	(2) h2o + atp + nad --> (4) h + adp + nadh + pi
glc-D[e] --> GLCtex(M) --> glc-D[p] --> GLCptspp(M) --> g6p --> PGI(M) --> f6p --> PFK(M) --> fdp --> FBA(M) --> g3p --> GAPD(M) --> 13dpg --> PGK(M) --> 3pg --> PGM(H) --> 2pg --> ENO(M) --> pep --> GLCptspp(M) --> pyr --> PFL(M) --> accoa --> ACALD(M) --> acald --> ALDD2x(H) --> ac --> ACt2rpp(M) --> ac[p] --> ACtex(M) --> ac[e]	nad + pi --> (2) h + h[p] + nadh
glc-D[e] --> GLCtex(M) --> glc-D[p] --> GLCptspp(M) --> g6p --> G6PDH2r(M) --> 6pgl --> PGL(M) --> 6pgc --> EDD(M) --> 2ddg6p --> EDA(M) --> g3p --> GAPD(M) --> 13dpg --> PGK(M) --> 3pg --> PGM(H) --> 2pg --> ENO(M) --> pep --> GLCptspp(M) --> pyr --> PFL(M) --> accoa --> HXCT(M) --> ac --> ACt2rpp(M) --> ac[p] --> ACtex(M) --> ac[e]	adp + nadp + nad + pi --> (2) h + h2o + atp + h[p] + nadh + nadph
glc-D[e] --> GLCtex(M) --> glc-D[p] --> GLCptspp(M) --> g6p --> PGI(M) --> f6p --> PFK(M) --> fdp --> FBA(M) --> g3p --> GAPD(M) --> 13dpg --> PGK(M) --> 3pg --> PGM(H) --> 2pg --> ENO(M) --> pep --> GLCptspp(M) --> pyr --> PDH(M) --> accoa --> CS(M) --> cit --> CITL(M) --> ac --> ACt2rpp(M) --> ac[p] --> ACtex(M) --> ac[e]	(2) nad + pi --> (2) h + h[p] + co2 + (2) nadh
Included compounds in the balancing reactions: h, h2o, atp, adp, h2o2, h[p], nadp, h2o[p], h2s, co2, nad, mql8, nadh, nadph, o2, pi, q8, h2, nh4, mqn8, q8h2.

## Sheet: AcCoAToAcetate
accoa --> PTAr(M) --> actp --> ACKr(H) --> ac --> ACt2rpp(M) --> ac[p] --> ACtex(M) --> ac[e]	h + adp + pi --> atp + h[p]
accoa --> ACALD(M) --> acald --> ALDD2x(H) --> ac --> ACt2rpp(M) --> ac[p] --> ACtex(M) --> ac[e]	h2o --> h[p]
accoa --> HXCT(M) --> ac --> ACt2rpp(M) --> ac[p] --> ACtex(M) --> ac[e]	h --> h[p]
accoa --> CS(M) --> cit --> CITL(M) --> ac --> ACt2rpp(M) --> ac[p] --> ACtex(M) --> ac[e]	h2o --> h[p]
accoa --> ACGS(H) --> acglu --> ACGK(H) --> acg5p --> AGPR(H) --> acg5sa --> NACODA(H) --> ac --> ACt2rpp(M) --> ac[p] --> ACtex(M) --> ac[e]	h + h2o + atp + nadph --> adp + h[p] + nadp + pi
accoa --> GLYAT(M) --> 2aobut --> ATHRDHr(M) --> athr-L --> THRA2i(H) --> acald --> ALDD2x(H) --> ac --> ACt2rpp(M) --> ac[p] --> ACtex(M) --> ac[e]	h2o + nad + nadph --> h[p] + nadp + nadh
accoa --> SERAT(M) --> acser --> CYSS(H) --> ac --> ACt2rpp(M) --> ac[p] --> ACtex(M) --> ac[e]	h2s --> h[p]
accoa --> GLYAT(M) --> 2aobut --> ATHRDHr(M) --> athr-L --> THRA2i(H) --> gly --> GLYCL(M) --> co2 --> PPC(H) --> oaa --> ASPTA(M) --> asp-L --> ASPK(H) --> 4pasp --> ASAD(H) --> aspsa --> HSDy(H) --> hom-L --> HSK(H) --> phom --> THRS(H) --> thr-L --> THRAi(H) --> acald --> ALDD2x(H) --> ac --> ACt2rpp(M) --> ac[p] --> ACtex(M) --> ac[e]	(3) h2o + (2) atp + (2) nad + (3) nadph --> (2) adp + h[p] + (3) nadp + (2) nadh + (3) pi + nh4
accoa --> CS(M) --> cit --> CITL(M) --> oaa --> ASPTA(M) --> asp-L --> ASPK(H) --> 4pasp --> ASAD(H) --> aspsa --> HSDy(H) --> hom-L --> HSK(H) --> phom --> THRS(H) --> thr-L --> THRAi(H) --> acald --> ALDD2x(H) --> ac --> ACt2rpp(M) --> ac[p] --> ACtex(M) --> ac[e]	(3) h2o + (2) atp + nad + (2) nadph --> h + (2) adp + h[p] + (2) nadp + nadh + (2) pi
accoa --> GLYAT(M) --> 2aobut --> ATHRDHr(M) --> athr-L --> THRA2i(H) --> gly --> GLYCL(M) --> mlthf --> MTHFD(M) --> methf --> MTHFC(M) --> 10fthf --> FTHFD(H) --> for --> FORtppi(M) --> for[p] --> FDH4pp(M) --> co2 --> PPC(H) --> oaa --> ASPTA(M) --> asp-L --> ASPK(H) --> 4pasp --> ASAD(H) --> aspsa --> HSDy(H) --> hom-L --> HSK(H) --> phom --> THRS(H) --> thr-L --> THRAi(H) --> acald --> ALDD2…	(5) h2o + (2) atp + (2) nad + (2) nadph + q8 --> (2) adp + (2) h[p] + (2) nadp + co2 + (2) nadh + (3) pi + nh4 + q8h2
accoa --> GLYAT(M) --> 2aobut --> ATHRDHr(M) --> athr-L --> THRA2i(H) --> gly --> GLYCL(M) --> co2 --> PPC(H) --> oaa --> CS(M) --> cit --> CITL(M) --> ac --> ACt2rpp(M) --> ac[p] --> ACtex(M) --> ac[e]	(2) h2o + nad + nadph --> h[p] + nadp + nadh + pi + nh4
accoa --> GLYAT(M) --> 2aobut --> ATHRDHr(M) --> athr-L --> THRA2i(H) --> gly --> GLYCL(M) --> mlthf --> MTHFD(M) --> methf --> MTHFC(M) --> 10fthf --> FTHFD(H) --> for --> FHL(M) --> co2 --> PPC(H) --> oaa --> ASPTA(M) --> asp-L --> ASPK(H) --> 4pasp --> ASAD(H) --> aspsa --> HSDy(H) --> hom-L --> HSK(H) --> phom --> THRS(H) --> thr-L --> THRAi(H) --> acald --> ALDD2x(H) --> ac --> ACt2rpp(M) --…	(5) h2o + (2) atp + (2) nad + (2) nadph --> h + (2) adp + h[p] + (2) nadp + co2 + (2) nadh + (3) pi + h2 + nh4
accoa --> SERAT(M) --> acser --> CYSS(H) --> cys-L --> CYSDS(M) --> pyr --> PFL(M) --> for --> FHL(M) --> co2 --> PPC(H) --> oaa --> CS(M) --> cit --> CITL(M) --> ac --> ACt2rpp(M) --> ac[p] --> ACtex(M) --> ac[e]	(3) h2o --> h + h[p] + pi + h2 + nh4
accoa --> CS(M) --> cit --> CITL(M) --> oaa --> ASPTA(M) --> asp-L --> ASPK(H) --> 4pasp --> ASAD(H) --> aspsa --> HSDy(H) --> hom-L --> HSK(H) --> phom --> THRS(H) --> thr-L --> THRD(M) --> 2aobut --> ATHRDHr(M) --> athr-L --> THRA2i(H) --> acald --> ALDD2x(H) --> ac --> ACt2rpp(M) --> ac[p] --> ACtex(M) --> ac[e]	(3) h2o + (2) atp + (2) nad + (3) nadph --> h + (2) adp + h[p] + (3) nadp + (2) nadh + (2) pi
accoa --> GLYAT(M) --> 2aobut --> ATHRDHr(M) --> athr-L --> THRA2i(H) --> gly --> GLYCL(M) --> mlthf --> MTHFD(M) --> methf --> MTHFC(M) --> 10fthf --> FTHFD(H) --> for --> FORtppi(M) --> for[p] --> FDH5pp(M) --> co2 --> PPC(H) --> oaa --> ASPTA(M) --> asp-L --> ASPK(H) --> 4pasp --> ASAD(H) --> aspsa --> HSDy(H) --> hom-L --> HSK(H) --> phom --> THRS(H) --> thr-L --> THRAi(H) --> acald --> ALDD2…	(5) h2o + (2) atp + (2) nad + (2) nadph + mqn8 --> (2) adp + (2) h[p] + (2) nadp + co2 + mql8 + (2) nadh + (3) pi + nh4
accoa --> SERAT(M) --> acser --> CYSS(H) --> cys-L --> CYSDS(M) --> pyr --> PFL(M) --> for --> FORtppi(M) --> for[p] --> FDH4pp(M) --> co2 --> PPC(H) --> oaa --> CS(M) --> cit --> CITL(M) --> ac --> ACt2rpp(M) --> ac[p] --> ACtex(M) --> ac[e]	(3) h2o + q8 --> (2) h[p] + pi + nh4 + q8h2
accoa --> SERAT(M) --> acser --> CYSS(H) --> cys-L --> CYSDS(M) --> pyr --> PFL(M) --> for --> FORtppi(M) --> for[p] --> FDH5pp(M) --> co2 --> PPC(H) --> oaa --> CS(M) --> cit --> CITL(M) --> ac --> ACt2rpp(M) --> ac[p] --> ACtex(M) --> ac[e]	(3) h2o + mqn8 --> (2) h[p] + mql8 + pi + nh4
accoa --> GLYAT(M) --> 2aobut --> ATHRDHr(M) --> athr-L --> THRA2i(H) --> gly --> GLYCL(M) --> mlthf --> MTHFD(M) --> methf --> MTHFC(M) --> 10fthf --> FTHFD(H) --> for --> FORtppi(M) --> for[p] --> FDH4pp(M) --> co2 --> PPC(H) --> oaa --> CS(M) --> cit --> CITL(M) --> ac --> ACt2rpp(M) --> ac[p] --> ACtex(M) --> ac[e]	(4) h2o + nad + q8 --> (2) h[p] + co2 + nadh + pi + nh4 + q8h2
accoa --> CS(M) --> cit --> CITL(M) --> oaa --> ASPTA(M) --> asp-L --> ASPK(H) --> 4pasp --> ASAD(H) --> aspsa --> HSDy(H) --> hom-L --> HSK(H) --> phom --> THRS(H) --> thr-L --> THRAi(H) --> gly --> GLYAT(M) --> 2aobut --> ATHRDHr(M) --> athr-L --> THRA2i(H) --> acald --> ALDD2x(H) --> ac --> ACt2rpp(M) --> ac[p] --> ACtex(M) --> ac[e]	(3) h2o + (2) atp + nad + (3) nadph --> (2) adp + h[p] + (3) nadp + nadh + (2) pi
accoa --> GLYAT(M) --> 2aobut --> ATHRDHr(M) --> athr-L --> THRA2i(H) --> gly --> GLYCL(M) --> mlthf --> MTHFD(M) --> methf --> MTHFC(M) --> 10fthf --> FTHFD(H) --> for --> FHL(M) --> co2 --> PPC(H) --> oaa --> CS(M) --> cit --> CITL(M) --> ac --> ACt2rpp(M) --> ac[p] --> ACtex(M) --> ac[e]	(4) h2o + nad --> h + h[p] + co2 + nadh + pi + h2 + nh4
accoa --> GLYAT(M) --> 2aobut --> ATHRDHr(M) --> athr-L --> THRA2i(H) --> gly --> GLYCL(M) --> mlthf --> MTHFD(M) --> methf --> MTHFC(M) --> 10fthf --> FTHFD(H) --> for --> FORtppi(M) --> for[p] --> FDH5pp(M) --> co2 --> PPC(H) --> oaa --> CS(M) --> cit --> CITL(M) --> ac --> ACt2rpp(M) --> ac[p] --> ACtex(M) --> ac[e]	(4) h2o + nad + mqn8 --> (2) h[p] + co2 + mql8 + nadh + pi + nh4
accoa --> GLYAT(M) --> 2aobut --> AOBUTDs(M) --> aact --> AACTOOR(M) --> mthgxl --> GLYOX3(M) --> lac-D --> LDH_D(M) --> pyr --> PFL(M) --> for --> FHL(M) --> co2 --> PPC(H) --> oaa --> ASPTA(M) --> asp-L --> ASPK(H) --> 4pasp --> ASAD(H) --> aspsa --> HSDy(H) --> hom-L --> HSK(H) --> phom --> THRS(H) --> thr-L --> THRAi(H) --> acald --> ALDD2x(H) --> ac --> ACt2rpp(M) --> ac[p] --> ACtex(M) --> …	(5) h2o + (2) atp + (2) nad + (2) nadph + o2 --> h + (2) adp + h2o2 + h[p] + (2) nadp + co2 + (2) nadh + (3) pi + h2 + nh4
accoa --> GLYAT(M) --> 2aobut --> AOBUTDs(M) --> aact --> AACTOOR(M) --> mthgxl --> GLYOX3(M) --> lac-D --> LDH_D2(M) --> pyr --> PFL(M) --> for --> FHL(M) --> co2 --> PPC(H) --> oaa --> ASPTA(M) --> asp-L --> ASPK(H) --> 4pasp --> ASAD(H) --> aspsa --> HSDy(H) --> hom-L --> HSK(H) --> phom --> THRS(H) --> thr-L --> THRAi(H) --> acald --> ALDD2x(H) --> ac --> ACt2rpp(M) --> ac[p] --> ACtex(M) -->…	(5) h2o + (2) atp + nad + (2) nadph + o2 + q8 --> (2) adp + h2o2 + h[p] + (2) nadp + co2 + nadh + (3) pi + h2 + nh4 + q8h2
accoa --> CS(M) --> cit --> ACONTa(M) --> acon-C --> ACONTb(M) --> icit --> ICDHyr(M) --> co2 --> PPC(H) --> oaa --> ASPTA(M) --> asp-L --> ASPK(H) --> 4pasp --> ASAD(H) --> aspsa --> HSDy(H) --> hom-L --> HSK(H) --> phom --> THRS(H) --> thr-L --> THRAi(H) --> acald --> ALDD2x(H) --> ac --> ACt2rpp(M) --> ac[p] --> ACtex(M) --> ac[e]	(4) h2o + (2) atp + nad + nadph --> (2) h + (2) adp + h[p] + nadp + nadh + (3) pi
accoa --> CS(M) --> coa --> AKGDH(M) --> succoa --> SUCOAS(M) --> succ --> SUCDi(M) --> fum --> FUM(M) --> mal-L --> MDH(M) --> oaa --> ASPTA(M) --> asp-L --> ASPK(H) --> 4pasp --> ASAD(H) --> aspsa --> HSDy(H) --> hom-L --> HSK(H) --> phom --> THRS(H) --> thr-L --> THRAi(H) --> acald --> ALDD2x(H) --> ac --> ACt2rpp(M) --> ac[p] --> ACtex(M) --> ac[e]	(4) h2o + atp + (3) nad + (2) nadph + q8 --> (2) h + adp + h[p] + (2) nadp + co2 + (3) nadh + pi + q8h2
accoa --> SERAT(M) --> acser --> CYSS(H) --> cys-L --> CYSDS(M) --> pyr --> PFL(M) --> for --> FHL(M) --> co2 --> PPC(H) --> oaa --> ASPTA(M) --> asp-L --> ASPK(H) --> 4pasp --> ASAD(H) --> aspsa --> HSDy(H) --> hom-L --> HSK(H) --> phom --> THRS(H) --> thr-L --> THRAi(H) --> acald --> ALDD2x(H) --> ac --> ACt2rpp(M) --> ac[p] --> ACtex(M) --> ac[e]	(4) h2o + (2) atp + nad + (2) nadph --> h + (2) adp + h[p] + (2) nadp + nadh + (3) pi + h2 + nh4
accoa --> CS(M) --> coa --> AKGDH(M) --> succoa --> SUCOAS(M) --> succ --> SUCDi(M) --> fum --> FUM(M) --> mal-L --> MDH2(M) --> oaa --> ASPTA(M) --> asp-L --> ASPK(H) --> 4pasp --> ASAD(H) --> aspsa --> HSDy(H) --> hom-L --> HSK(H) --> phom --> THRS(H) --> thr-L --> THRAi(H) --> acald --> ALDD2x(H) --> ac --> ACt2rpp(M) --> ac[p] --> ACtex(M) --> ac[e]	(4) h2o + atp + (2) nad + (2) nadph + (2) q8 --> h + adp + h[p] + (2) nadp + co2 + (2) nadh + pi + (2) q8h2
accoa --> CS(M) --> coa --> AKGDH(M) --> succoa --> SUCOAS(M) --> succ --> SUCDi(M) --> fum --> FUM(M) --> mal-L --> MDH3(M) --> oaa --> ASPTA(M) --> asp-L --> ASPK(H) --> 4pasp --> ASAD(H) --> aspsa --> HSDy(H) --> hom-L --> HSK(H) --> phom --> THRS(H) --> thr-L --> THRAi(H) --> acald --> ALDD2x(H) --> ac --> ACt2rpp(M) --> ac[p] --> ACtex(M) --> ac[e]	(4) h2o + atp + (2) nad + (2) nadph + q8 + mqn8 --> h + adp + h[p] + (2) nadp + co2 + mql8 + (2) nadh + pi + q8h2
accoa --> SERAT(M) --> acser --> CYSS(H) --> cys-L --> CYSDS(M) --> pyr --> PFL(M) --> for --> FORtppi(M) --> for[p] --> FDH4pp(M) --> co2 --> PPC(H) --> oaa --> ASPTA(M) --> asp-L --> ASPK(H) --> 4pasp --> ASAD(H) --> aspsa --> HSDy(H) --> hom-L --> HSK(H) --> phom --> THRS(H) --> thr-L --> THRAi(H) --> acald --> ALDD2x(H) --> ac --> ACt2rpp(M) --> ac[p] --> ACtex(M) --> ac[e]	(4) h2o + (2) atp + nad + (2) nadph + q8 --> (2) adp + (2) h[p] + (2) nadp + nadh + (3) pi + nh4 + q8h2
accoa --> CS(M) --> cit --> ACONTa(M) --> acon-C --> ACONTb(M) --> icit --> ICDHyr(M) --> akg --> AKGDH(M) --> succoa --> SUCOAS(M) --> succ --> SUCDi(M) --> fum --> FUM(M) --> mal-L --> MDH2(M) --> oaa --> ASPTA(M) --> asp-L --> ASPK(H) --> 4pasp --> ASAD(H) --> aspsa --> HSDy(H) --> hom-L --> HSK(H) --> phom --> THRS(H) --> thr-L --> THRAi(H) --> acald --> ALDD2x(H) --> ac --> ACt2rpp(M) --> ac…	(4) h2o + atp + (2) nad + nadph + (2) q8 --> h + adp + h[p] + nadp + (2) co2 + (2) nadh + pi + (2) q8h2
accoa --> CS(M) --> cit --> ACONTa(M) --> acon-C --> ACONTb(M) --> icit --> ICDHyr(M) --> akg --> AKGDH(M) --> succoa --> SUCOAS(M) --> succ --> SUCDi(M) --> fum --> FUM(M) --> mal-L --> MDH(M) --> oaa --> ASPTA(M) --> asp-L --> ASPK(H) --> 4pasp --> ASAD(H) --> aspsa --> HSDy(H) --> hom-L --> HSK(H) --> phom --> THRS(H) --> thr-L --> THRAi(H) --> acald --> ALDD2x(H) --> ac --> ACt2rpp(M) --> ac[…	(4) h2o + atp + (3) nad + nadph + q8 --> (2) h + adp + h[p] + nadp + (2) co2 + (3) nadh + pi + q8h2
accoa --> GLYAT(M) --> 2aobut --> AOBUTDs(M) --> aact --> AACTOOR(M) --> mthgxl --> GLYOX3(M) --> lac-D --> LDH_D(M) --> pyr --> PFL(M) --> for --> FORtppi(M) --> for[p] --> FDH4pp(M) --> co2 --> PPC(H) --> oaa --> ASPTA(M) --> asp-L --> ASPK(H) --> 4pasp --> ASAD(H) --> aspsa --> HSDy(H) --> hom-L --> HSK(H) --> phom --> THRS(H) --> thr-L --> THRAi(H) --> acald --> ALDD2x(H) --> ac --> ACt2rpp(M…	(5) h2o + (2) atp + (2) nad + (2) nadph + o2 + q8 --> (2) adp + h2o2 + (2) h[p] + (2) nadp + co2 + (2) nadh + (3) pi + nh4 + q8h2
accoa --> GLYAT(M) --> 2aobut --> AOBUTDs(M) --> aact --> AACTOOR(M) --> mthgxl --> GLYOX3(M) --> lac-D --> LDH_D(M) --> pyr --> PFL(M) --> for --> FORtppi(M) --> for[p] --> FDH5pp(M) --> co2 --> PPC(H) --> oaa --> ASPTA(M) --> asp-L --> ASPK(H) --> 4pasp --> ASAD(H) --> aspsa --> HSDy(H) --> hom-L --> HSK(H) --> phom --> THRS(H) --> thr-L --> THRAi(H) --> acald --> ALDD2x(H) --> ac --> ACt2rpp(M…	(5) h2o + (2) atp + (2) nad + (2) nadph + o2 + mqn8 --> (2) adp + h2o2 + (2) h[p] + (2) nadp + co2 + mql8 + (2) nadh + (3) pi + nh4
accoa --> CS(M) --> cit --> ACONTa(M) --> acon-C --> ACONTb(M) --> icit --> ICDHyr(M) --> akg --> AKGDH(M) --> succoa --> SUCOAS(M) --> succ --> SUCDi(M) --> fum --> FUM(M) --> mal-L --> MDH3(M) --> oaa --> ASPTA(M) --> asp-L --> ASPK(H) --> 4pasp --> ASAD(H) --> aspsa --> HSDy(H) --> hom-L --> HSK(H) --> phom --> THRS(H) --> thr-L --> THRAi(H) --> acald --> ALDD2x(H) --> ac --> ACt2rpp(M) --> ac…	(4) h2o + atp + (2) nad + nadph + q8 + mqn8 --> h + adp + h[p] + nadp + (2) co2 + mql8 + (2) nadh + pi + q8h2
accoa --> GLYAT(M) --> 2aobut --> AOBUTDs(M) --> aact --> AACTOOR(M) --> mthgxl --> GLYOX3(M) --> lac-D --> LDH_D2(M) --> pyr --> PFL(M) --> for --> FORtppi(M) --> for[p] --> FDH4pp(M) --> co2 --> PPC(H) --> oaa --> ASPTA(M) --> asp-L --> ASPK(H) --> 4pasp --> ASAD(H) --> aspsa --> HSDy(H) --> hom-L --> HSK(H) --> phom --> THRS(H) --> thr-L --> THRAi(H) --> acald --> ALDD2x(H) --> ac --> ACt2rpp(…	h + (5) h2o + (2) atp + nad + (2) nadph + o2 + (2) q8 --> (2) adp + h2o2 + (2) h[p] + (2) nadp + co2 + nadh + (3) pi + nh4 + (2) q8h2
accoa --> GLYAT(M) --> 2aobut --> AOBUTDs(M) --> aact --> AACTOOR(M) --> mthgxl --> GLYOX3(M) --> lac-D --> LDH_D2(M) --> pyr --> PFL(M) --> for --> FORtppi(M) --> for[p] --> FDH5pp(M) --> co2 --> PPC(H) --> oaa --> ASPTA(M) --> asp-L --> ASPK(H) --> 4pasp --> ASAD(H) --> aspsa --> HSDy(H) --> hom-L --> HSK(H) --> phom --> THRS(H) --> thr-L --> THRAi(H) --> acald --> ALDD2x(H) --> ac --> ACt2rpp(…	h + (5) h2o + (2) atp + nad + (2) nadph + o2 + q8 + mqn8 --> (2) adp + h2o2 + (2) h[p] + (2) nadp + co2 + mql8 + nadh + (3) pi + nh4 + q8h2
accoa --> GLYAT(M) --> 2aobut --> AOBUTDs(M) --> aact --> AACTOOR(M) --> mthgxl --> GLYOX3(M) --> lac-D --> LDH_D(M) --> pyr --> PFL(M) --> for --> FHL(M) --> co2 --> PPC(H) --> oaa --> CS(M) --> cit --> CITL(M) --> ac --> ACt2rpp(M) --> ac[p] --> ACtex(M) --> ac[e]	(4) h2o + nad + o2 --> h + h2o2 + h[p] + co2 + nadh + pi + h2 + nh4
accoa --> ACALD(M) --> coa --> AKGDH(M) --> succoa --> SUCOAS(M) --> succ --> SUCDi(M) --> fum --> FUM(M) --> mal-L --> MDH(M) --> oaa --> ASPTA(M) --> asp-L --> ASPK(H) --> 4pasp --> ASAD(H) --> aspsa --> HSDy(H) --> hom-L --> HSK(H) --> phom --> THRS(H) --> thr-L --> THRAi(H) --> acald --> ALDD2x(H) --> ac --> ACt2rpp(M) --> ac[p] --> ACtex(M) --> ac[e]	(3) h2o + atp + (2) nad + (2) nadph + q8 --> adp + h[p] + (2) nadp + co2 + (2) nadh + pi + q8h2
accoa --> CS(M) --> cit --> ACONTa(M) --> acon-C --> ACONTb(M) --> icit --> ICDHyr(M) --> co2 --> PPC(H) --> oaa --> ASPTA(M) --> asp-L --> ASPK(H) --> 4pasp --> ASAD(H) --> aspsa --> HSDy(H) --> hom-L --> HSK(H) --> phom --> THRS(H) --> thr-L --> THRAi(H) --> gly --> GHMT2r(H) --> ser-L --> SERAT(M) --> acser --> CYSS(H) --> ac --> ACt2rpp(M) --> ac[p] --> ACtex(M) --> ac[e]	(4) h2o + (2) atp + h2s + nadph --> h + (2) adp + h[p] + nadp + (3) pi
accoa --> SERAT(M) --> coa --> AKGDH(M) --> succoa --> SUCOAS(M) --> succ --> SUCDi(M) --> fum --> FUM(M) --> mal-L --> MDH(M) --> oaa --> ASPTA(M) --> asp-L --> ASPK(H) --> 4pasp --> ASAD(H) --> aspsa --> HSDy(H) --> hom-L --> HSK(H) --> phom --> THRS(H) --> thr-L --> THRAi(H) --> gly --> GHMT2r(H) --> ser-L --> SERAT(M) --> acser --> CYSS(H) --> ac --> ACt2rpp(M) --> ac[p] --> ACtex(M) --> ac[e]	(3) h2o + atp + h2s + (2) nad + (2) nadph + q8 --> adp + h[p] + (2) nadp + co2 + (2) nadh + pi + q8h2
accoa --> CS(M) --> coa --> AKGDH(M) --> succoa --> SUCOAS(M) --> succ --> SUCDi(M) --> fum --> FUM(M) --> mal-L --> MDH(M) --> oaa --> ASPTA(M) --> asp-L --> ASPK(H) --> 4pasp --> ASAD(H) --> aspsa --> HSDy(H) --> hom-L --> HSK(H) --> phom --> THRS(H) --> thr-L --> THRAi(H) --> gly --> GHMT2r(H) --> ser-L --> SERAT(M) --> acser --> CYSS(H) --> ac --> ACt2rpp(M) --> ac[p] --> ACtex(M) --> ac[e]	(4) h2o + atp + h2s + (2) nad + (2) nadph + q8 --> h + adp + h[p] + (2) nadp + co2 + (2) nadh + pi + q8h2
accoa --> CS(M) --> cit --> ACONTa(M) --> acon-C --> ACONTb(M) --> icit --> ICDHyr(M) --> akg --> AKGDH(M) --> succoa --> SUCOAS(M) --> succ --> SUCDi(M) --> fum --> FUM(M) --> mal-L --> MDH(M) --> oaa --> ASPTA(M) --> asp-L --> ASPK(H) --> 4pasp --> ASAD(H) --> aspsa --> HSDy(H) --> hom-L --> HSK(H) --> phom --> THRS(H) --> thr-L --> THRAi(H) --> gly --> GHMT2r(H) --> ser-L --> SERAT(M) --> acse…	(4) h2o + atp + h2s + (2) nad + nadph + q8 --> h + adp + h[p] + nadp + (2) co2 + (2) nadh + pi + q8h2
accoa --> CS(M) --> coa --> AKGDH(M) --> succoa --> SUCOAS(M) --> succ --> SUCDi(M) --> fum --> FUM(M) --> mal-L --> MDH(M) --> oaa --> CS(M) --> cit --> CITL(M) --> ac --> ACt2rpp(M) --> ac[p] --> ACtex(M) --> ac[e]	(3) h2o + adp + (2) nad + pi + q8 --> (2) h + atp + h[p] + co2 + (2) nadh + q8h2
accoa --> GLYAT(M) --> 2aobut --> AOBUTDs(M) --> aact --> AACTOOR(M) --> mthgxl --> GLYOX3(M) --> lac-D --> LDH_D2(M) --> pyr --> PFL(M) --> for --> FHL(M) --> co2 --> PPC(H) --> oaa --> CS(M) --> cit --> CITL(M) --> ac --> ACt2rpp(M) --> ac[p] --> ACtex(M) --> ac[e]	(4) h2o + o2 + q8 --> h2o2 + h[p] + co2 + pi + h2 + nh4 + q8h2
accoa --> GLYAT(M) --> 2aobut --> AOBUTDs(M) --> aact --> AACTOOR(M) --> mthgxl --> GLYOX3(M) --> lac-D --> LDH_D(M) --> pyr --> PFL(M) --> for --> FORtppi(M) --> for[p] --> FDH4pp(M) --> co2 --> PPC(H) --> oaa --> CS(M) --> cit --> CITL(M) --> ac --> ACt2rpp(M) --> ac[p] --> ACtex(M) --> ac[e]	(4) h2o + nad + o2 + q8 --> h2o2 + (2) h[p] + co2 + nadh + pi + nh4 + q8h2
accoa --> GLYAT(M) --> coa --> AKGDH(M) --> succoa --> SUCOAS(M) --> succ --> SUCDi(M) --> fum --> FUM(M) --> mal-L --> MDH(M) --> oaa --> ASPTA(M) --> asp-L --> ASPK(H) --> 4pasp --> ASAD(H) --> aspsa --> HSDy(H) --> hom-L --> HSK(H) --> phom --> THRS(H) --> thr-L --> THRAi(H) --> acald --> ALDD2x(H) --> ac --> ACt2rpp(M) --> ac[p] --> ACtex(M) --> ac[e]	(3) h2o + atp + (3) nad + (2) nadph + q8 --> h + adp + h[p] + (2) nadp + co2 + (3) nadh + pi + q8h2
accoa --> PTAr(M) --> coa --> AKGDH(M) --> succoa --> SUCOAS(M) --> succ --> SUCDi(M) --> fum --> FUM(M) --> mal-L --> MDH3(M) --> oaa --> ASPTA(M) --> asp-L --> ASPK(H) --> 4pasp --> ASAD(H) --> aspsa --> HSDy(H) --> hom-L --> HSK(H) --> phom --> THRS(H) --> thr-L --> THRAi(H) --> acald --> ALDD2x(H) --> ac --> ACt2rpp(M) --> ac[p] --> ACtex(M) --> ac[e]	(3) h2o + atp + (2) nad + (2) nadph + q8 + mqn8 --> adp + h[p] + (2) nadp + co2 + mql8 + (2) nadh + q8h2
accoa --> PTAr(M) --> coa --> AKGDH(M) --> succoa --> SUCOAS(M) --> succ --> SUCDi(M) --> fum --> FUM(M) --> mal-L --> MDH2(M) --> oaa --> ASPTA(M) --> asp-L --> ASPK(H) --> 4pasp --> ASAD(H) --> aspsa --> HSDy(H) --> hom-L --> HSK(H) --> phom --> THRS(H) --> thr-L --> THRAi(H) --> acald --> ALDD2x(H) --> ac --> ACt2rpp(M) --> ac[p] --> ACtex(M) --> ac[e]	(3) h2o + atp + (2) nad + (2) nadph + (2) q8 --> adp + h[p] + (2) nadp + co2 + (2) nadh + (2) q8h2
accoa --> PTAr(M) --> coa --> AKGDH(M) --> succoa --> SUCOAS(M) --> succ --> SUCDi(M) --> fum --> FUM(M) --> mal-L --> MDH(M) --> oaa --> ASPTA(M) --> asp-L --> ASPK(H) --> 4pasp --> ASAD(H) --> aspsa --> HSDy(H) --> hom-L --> HSK(H) --> phom --> THRS(H) --> thr-L --> THRAi(H) --> acald --> ALDD2x(H) --> ac --> ACt2rpp(M) --> ac[p] --> ACtex(M) --> ac[e]	(3) h2o + atp + (3) nad + (2) nadph + q8 --> h + adp + h[p] + (2) nadp + co2 + (3) nadh + q8h2
accoa --> CS(M) --> cit --> ACONTa(M) --> acon-C --> ACONTb(M) --> icit --> ICDHyr(M) --> co2 --> PPC(H) --> oaa --> ASPTA(M) --> asp-L --> ASPK(H) --> 4pasp --> ASAD(H) --> aspsa --> HSDy(H) --> hom-L --> HSK(H) --> phom --> THRS(H) --> thr-L --> THRD(M) --> 2aobut --> ATHRDHr(M) --> athr-L --> THRA2i(H) --> acald --> ALDD2x(H) --> ac --> ACt2rpp(M) --> ac[p] --> ACtex(M) --> ac[e]	(4) h2o + (2) atp + (2) nad + (2) nadph --> (2) h + (2) adp + h[p] + (2) nadp + (2) nadh + (3) pi
accoa --> SERAT(M) --> acser --> CYSS(H) --> cys-L --> CYSDS(M) --> pyr --> PFL(M) --> for --> FORtppi(M) --> for[p] --> FDH5pp(M) --> co2 --> PPC(H) --> oaa --> ASPTA(M) --> asp-L --> ASPK(H) --> 4pasp --> ASAD(H) --> aspsa --> HSDy(H) --> hom-L --> HSK(H) --> phom --> THRS(H) --> thr-L --> THRAi(H) --> acald --> ALDD2x(H) --> ac --> ACt2rpp(M) --> ac[p] --> ACtex(M) --> ac[e]	(4) h2o + (2) atp + nad + (2) nadph + mqn8 --> (2) adp + (2) h[p] + (2) nadp + mql8 + nadh + (3) pi + nh4
accoa --> CS(M) --> cit --> ACONTa(M) --> acon-C --> ACONTb(M) --> icit --> ICDHyr(M) --> co2 --> PPC(H) --> oaa --> ASPTA(M) --> asp-L --> ASPK(H) --> 4pasp --> ASAD(H) --> aspsa --> HSDy(H) --> hom-L --> HSK(H) --> phom --> THRS(H) --> thr-L --> THRAi(H) --> gly --> GLYAT(M) --> 2aobut --> ATHRDHr(M) --> athr-L --> THRA2i(H) --> acald --> ALDD2x(H) --> ac --> ACt2rpp(M) --> ac[p] --> ACtex(M) -…	(4) h2o + (2) atp + nad + (2) nadph --> h + (2) adp + h[p] + (2) nadp + nadh + (3) pi
accoa --> SERAT(M) --> acser --> CYSS(H) --> cys-L --> CYSDS(M) --> pyr --> PFL(M) --> for --> FHL(M) --> co2 --> PPC(H) --> oaa --> ASPTA(M) --> asp-L --> ASPK(H) --> 4pasp --> ASAD(H) --> aspsa --> HSDy(H) --> hom-L --> HSK(H) --> phom --> THRS(H) --> thr-L --> THRD(M) --> 2aobut --> ATHRDHr(M) --> athr-L --> THRA2i(H) --> acald --> ALDD2x(H) --> ac --> ACt2rpp(M) --> ac[p] --> ACtex(M) --> ac[…	(4) h2o + (2) atp + (2) nad + (3) nadph --> h + (2) adp + h[p] + (3) nadp + (2) nadh + (3) pi + h2 + nh4
accoa --> SERAT(M) --> coa --> AKGDH(M) --> succoa --> SUCOAS(M) --> succ --> SUCDi(M) --> fum --> FUM(M) --> mal-L --> MDH3(M) --> oaa --> ASPTA(M) --> asp-L --> ASPK(H) --> 4pasp --> ASAD(H) --> aspsa --> HSDy(H) --> hom-L --> HSK(H) --> phom --> THRS(H) --> thr-L --> THRAi(H) --> gly --> GHMT2r(H) --> ser-L --> SERAT(M) --> acser --> CYSS(H) --> ac --> ACt2rpp(M) --> ac[p] --> ACtex(M) --> ac[…	h + (3) h2o + atp + h2s + nad + (2) nadph + q8 + mqn8 --> adp + h[p] + (2) nadp + co2 + mql8 + nadh + pi + q8h2
accoa --> SERAT(M) --> coa --> AKGDH(M) --> succoa --> SUCOAS(M) --> succ --> SUCDi(M) --> fum --> FUM(M) --> mal-L --> MDH2(M) --> oaa --> ASPTA(M) --> asp-L --> ASPK(H) --> 4pasp --> ASAD(H) --> aspsa --> HSDy(H) --> hom-L --> HSK(H) --> phom --> THRS(H) --> thr-L --> THRAi(H) --> gly --> GHMT2r(H) --> ser-L --> SERAT(M) --> acser --> CYSS(H) --> ac --> ACt2rpp(M) --> ac[p] --> ACtex(M) --> ac[…	h + (3) h2o + atp + h2s + nad + (2) nadph + (2) q8 --> adp + h[p] + (2) nadp + co2 + nadh + pi + (2) q8h2
accoa --> CS(M) --> coa --> AKGDH(M) --> succoa --> SUCOAS(M) --> succ --> SUCDi(M) --> fum --> FUM(M) --> mal-L --> MDH2(M) --> oaa --> ASPTA(M) --> asp-L --> ASPK(H) --> 4pasp --> ASAD(H) --> aspsa --> HSDy(H) --> hom-L --> HSK(H) --> phom --> THRS(H) --> thr-L --> THRAi(H) --> gly --> GHMT2r(H) --> ser-L --> SERAT(M) --> acser --> CYSS(H) --> ac --> ACt2rpp(M) --> ac[p] --> ACtex(M) --> ac[e]	(4) h2o + atp + h2s + nad + (2) nadph + (2) q8 --> adp + h[p] + (2) nadp + co2 + nadh + pi + (2) q8h2
accoa --> CS(M) --> coa --> AKGDH(M) --> succoa --> SUCOAS(M) --> succ --> SUCDi(M) --> fum --> FUM(M) --> mal-L --> MDH3(M) --> oaa --> ASPTA(M) --> asp-L --> ASPK(H) --> 4pasp --> ASAD(H) --> aspsa --> HSDy(H) --> hom-L --> HSK(H) --> phom --> THRS(H) --> thr-L --> THRAi(H) --> gly --> GHMT2r(H) --> ser-L --> SERAT(M) --> acser --> CYSS(H) --> ac --> ACt2rpp(M) --> ac[p] --> ACtex(M) --> ac[e]	(4) h2o + atp + h2s + nad + (2) nadph + q8 + mqn8 --> adp + h[p] + (2) nadp + co2 + mql8 + nadh + pi + q8h2
accoa --> CS(M) --> coa --> AKGDH(M) --> succoa --> SUCOAS(M) --> succ --> SUCDi(M) --> fum --> FUM(M) --> mal-L --> MDH2(M) --> oaa --> ASPTA(M) --> asp-L --> ASPK(H) --> 4pasp --> ASAD(H) --> aspsa --> HSDy(H) --> hom-L --> HSK(H) --> phom --> THRS(H) --> thr-L --> THRD(M) --> 2aobut --> ATHRDHr(M) --> athr-L --> THRA2i(H) --> acald --> ALDD2x(H) --> ac --> ACt2rpp(M) --> ac[p] --> ACtex(M) -->…	(4) h2o + atp + (3) nad + (3) nadph + (2) q8 --> h + adp + h[p] + (3) nadp + co2 + (3) nadh + pi + (2) q8h2
accoa --> CS(M) --> coa --> AKGDH(M) --> succoa --> SUCOAS(M) --> succ --> SUCDi(M) --> fum --> FUM(M) --> mal-L --> MDH(M) --> oaa --> ASPTA(M) --> asp-L --> ASPK(H) --> 4pasp --> ASAD(H) --> aspsa --> HSDy(H) --> hom-L --> HSK(H) --> phom --> THRS(H) --> thr-L --> THRAi(H) --> gly --> GLYAT(M) --> 2aobut --> ATHRDHr(M) --> athr-L --> THRA2i(H) --> acald --> ALDD2x(H) --> ac --> ACt2rpp(M) --> a…	(4) h2o + atp + (3) nad + (3) nadph + q8 --> h + adp + h[p] + (3) nadp + co2 + (3) nadh + pi + q8h2
accoa --> GLYAT(M) --> coa --> AKGDH(M) --> succoa --> SUCOAS(M) --> succ --> SUCDi(M) --> fum --> FUM(M) --> mal-L --> MDH(M) --> oaa --> ASPTA(M) --> asp-L --> ASPK(H) --> 4pasp --> ASAD(H) --> aspsa --> HSDy(H) --> hom-L --> HSK(H) --> phom --> THRS(H) --> thr-L --> THRAi(H) --> gly --> GLYAT(M) --> 2aobut --> ATHRDHr(M) --> athr-L --> THRA2i(H) --> acald --> ALDD2x(H) --> ac --> ACt2rpp(M) --…	(3) h2o + atp + (3) nad + (3) nadph + q8 --> adp + h[p] + (3) nadp + co2 + (3) nadh + pi + q8h2
accoa --> CS(M) --> cit --> ACONTa(M) --> acon-C --> ACONTb(M) --> icit --> ICDHyr(M) --> akg --> AKGDH(M) --> succoa --> SUCOAS(M) --> succ --> SUCDi(M) --> fum --> FUM(M) --> mal-L --> MDH2(M) --> oaa --> ASPTA(M) --> asp-L --> ASPK(H) --> 4pasp --> ASAD(H) --> aspsa --> HSDy(H) --> hom-L --> HSK(H) --> phom --> THRS(H) --> thr-L --> THRAi(H) --> gly --> GHMT2r(H) --> ser-L --> SERAT(M) --> acs…	(4) h2o + atp + h2s + nad + nadph + (2) q8 --> adp + h[p] + nadp + (2) co2 + nadh + pi + (2) q8h2
accoa --> CS(M) --> cit --> ACONTa(M) --> acon-C --> ACONTb(M) --> icit --> ICDHyr(M) --> akg --> AKGDH(M) --> succoa --> SUCOAS(M) --> succ --> SUCDi(M) --> fum --> FUM(M) --> mal-L --> MDH3(M) --> oaa --> ASPTA(M) --> asp-L --> ASPK(H) --> 4pasp --> ASAD(H) --> aspsa --> HSDy(H) --> hom-L --> HSK(H) --> phom --> THRS(H) --> thr-L --> THRAi(H) --> gly --> GHMT2r(H) --> ser-L --> SERAT(M) --> acs…	(4) h2o + atp + h2s + nad + nadph + q8 + mqn8 --> adp + h[p] + nadp + (2) co2 + mql8 + nadh + pi + q8h2
accoa --> CS(M) --> cit --> ACONTa(M) --> acon-C --> ACONTb(M) --> icit --> ICDHyr(M) --> akg --> AKGDH(M) --> succoa --> SUCOAS(M) --> succ --> SUCDi(M) --> fum --> FUM(M) --> mal-L --> MDH2(M) --> oaa --> ASPTA(M) --> asp-L --> ASPK(H) --> 4pasp --> ASAD(H) --> aspsa --> HSDy(H) --> hom-L --> HSK(H) --> phom --> THRS(H) --> thr-L --> THRD(M) --> 2aobut --> ATHRDHr(M) --> athr-L --> THRA2i(H) --…	(4) h2o + atp + (3) nad + (2) nadph + (2) q8 --> h + adp + h[p] + (2) nadp + (2) co2 + (3) nadh + pi + (2) q8h2
accoa --> CS(M) --> cit --> ACONTa(M) --> acon-C --> ACONTb(M) --> icit --> ICDHyr(M) --> akg --> GLUDy(M) --> glu-L --> GLUDC(M) --> 4abut --> ABTA(M) --> sucsal --> SSALy(M) --> succ --> SUCDi(M) --> fum --> FUM(M) --> mal-L --> MDH2(M) --> oaa --> ASPTA(M) --> asp-L --> ASPK(H) --> 4pasp --> ASAD(H) --> aspsa --> HSDy(H) --> hom-L --> HSK(H) --> phom --> THRS(H) --> thr-L --> THRAi(H) --> acal…	(4) h2o + (2) atp + nad + nadph + (2) q8 + nh4 --> h + (2) adp + h[p] + nadp + (2) co2 + nadh + (2) pi + (2) q8h2
accoa --> CS(M) --> cit --> ACONTa(M) --> acon-C --> ACONTb(M) --> icit --> ICDHyr(M) --> akg --> ABTA(M) --> glu-L --> GLUDC(M) --> 4abut --> ABTA(M) --> sucsal --> SSALy(M) --> succ --> SUCDi(M) --> fum --> FUM(M) --> mal-L --> MDH2(M) --> oaa --> ASPTA(M) --> asp-L --> ASPK(H) --> 4pasp --> ASAD(H) --> aspsa --> HSDy(H) --> hom-L --> HSK(H) --> phom --> THRS(H) --> thr-L --> THRAi(H) --> acald…	(5) h2o + (2) atp + nad + (2) q8 --> (2) h + (2) adp + h[p] + (2) co2 + nadh + (2) pi + (2) q8h2
accoa --> CS(M) --> cit --> ACONTa(M) --> acon-C --> ACONTb(M) --> icit --> ICDHyr(M) --> akg --> AKGDH(M) --> succoa --> SUCOAS(M) --> succ --> SUCDi(M) --> fum --> FUM(M) --> mal-L --> MDH(M) --> oaa --> ASPTA(M) --> asp-L --> ASPK(H) --> 4pasp --> ASAD(H) --> aspsa --> HSDy(H) --> hom-L --> HSK(H) --> phom --> THRS(H) --> thr-L --> THRAi(H) --> gly --> GLYAT(M) --> 2aobut --> ATHRDHr(M) --> at…	(4) h2o + atp + (3) nad + (2) nadph + q8 --> h + adp + h[p] + (2) nadp + (2) co2 + (3) nadh + pi + q8h2
accoa --> GLYAT(M) --> 2aobut --> ATHRDHr(M) --> athr-L --> THRA2i(H) --> gly --> GHMT2r(H) --> ser-L --> SERAT(M) --> acser --> CYSS(H) --> ac --> ACt2rpp(M) --> ac[p] --> ACtex(M) --> ac[e]	h + h2o + h2s + nadph --> h[p] + nadp
accoa --> CS(M) --> coa --> AKGDH(M) --> succoa --> SUCOAS(M) --> succ --> SUCDi(M) --> fum --> FUM(M) --> mal-L --> MDH2(M) --> oaa --> CS(M) --> cit --> CITL(M) --> ac --> ACt2rpp(M) --> ac[p] --> ACtex(M) --> ac[e]	(3) h2o + adp + nad + pi + (2) q8 --> h + atp + h[p] + co2 + nadh + (2) q8h2
accoa --> CS(M) --> coa --> AKGDH(M) --> succoa --> SUCOAS(M) --> succ --> SUCDi(M) --> fum --> FUM(M) --> mal-L --> MDH3(M) --> oaa --> CS(M) --> cit --> CITL(M) --> ac --> ACt2rpp(M) --> ac[p] --> ACtex(M) --> ac[e]	(3) h2o + adp + nad + pi + q8 + mqn8 --> h + atp + h[p] + co2 + mql8 + nadh + q8h2
accoa --> GLYAT(M) --> 2aobut --> AOBUTDs(M) --> aact --> AACTOOR(M) --> mthgxl --> GLYOX3(M) --> lac-D --> LDH_D(M) --> pyr --> PFL(M) --> for --> FORtppi(M) --> for[p] --> FDH5pp(M) --> co2 --> PPC(H) --> oaa --> CS(M) --> cit --> CITL(M) --> ac --> ACt2rpp(M) --> ac[p] --> ACtex(M) --> ac[e]	(4) h2o + nad + o2 + mqn8 --> h2o2 + (2) h[p] + co2 + mql8 + nadh + pi + nh4
accoa --> GLYAT(M) --> 2aobut --> AOBUTDs(M) --> aact --> AACTOOR(M) --> mthgxl --> GLYOX3(M) --> lac-D --> LDH_D2(M) --> pyr --> PFL(M) --> for --> FORtppi(M) --> for[p] --> FDH4pp(M) --> co2 --> PPC(H) --> oaa --> CS(M) --> cit --> CITL(M) --> ac --> ACt2rpp(M) --> ac[p] --> ACtex(M) --> ac[e]	h + (4) h2o + o2 + (2) q8 --> h2o2 + (2) h[p] + co2 + pi + nh4 + (2) q8h2
accoa --> GLYAT(M) --> 2aobut --> AOBUTDs(M) --> aact --> AACTOOR(M) --> mthgxl --> GLYOX3(M) --> lac-D --> LDH_D2(M) --> pyr --> PFL(M) --> for --> FORtppi(M) --> for[p] --> FDH5pp(M) --> co2 --> PPC(H) --> oaa --> CS(M) --> cit --> CITL(M) --> ac --> ACt2rpp(M) --> ac[p] --> ACtex(M) --> ac[e]	h + (4) h2o + o2 + q8 + mqn8 --> h2o2 + (2) h[p] + co2 + mql8 + pi + nh4 + q8h2
accoa --> GLYAT(M) --> coa --> AKGDH(M) --> succoa --> SUCOAS(M) --> succ --> SUCDi(M) --> fum --> FUM(M) --> mal-L --> MDH2(M) --> oaa --> ASPTA(M) --> asp-L --> ASPK(H) --> 4pasp --> ASAD(H) --> aspsa --> HSDy(H) --> hom-L --> HSK(H) --> phom --> THRS(H) --> thr-L --> THRAi(H) --> acald --> ALDD2x(H) --> ac --> ACt2rpp(M) --> ac[p] --> ACtex(M) --> ac[e]	(3) h2o + atp + (2) nad + (2) nadph + (2) q8 --> adp + h[p] + (2) nadp + co2 + (2) nadh + pi + (2) q8h2
accoa --> ACALD(M) --> coa --> AKGDH(M) --> succoa --> SUCOAS(M) --> succ --> SUCDi(M) --> fum --> FUM(M) --> mal-L --> MDH2(M) --> oaa --> ASPTA(M) --> asp-L --> ASPK(H) --> 4pasp --> ASAD(H) --> aspsa --> HSDy(H) --> hom-L --> HSK(H) --> phom --> THRS(H) --> thr-L --> THRAi(H) --> acald --> ALDD2x(H) --> ac --> ACt2rpp(M) --> ac[p] --> ACtex(M) --> ac[e]	h + (3) h2o + atp + nad + (2) nadph + (2) q8 --> adp + h[p] + (2) nadp + co2 + nadh + pi + (2) q8h2
accoa --> SERAT(M) --> coa --> AKGDH(M) --> succoa --> SUCOAS(M) --> succ --> SUCDi(M) --> fum --> FUM(M) --> mal-L --> MDH(M) --> oaa --> ASPTA(M) --> asp-L --> ASPK(H) --> 4pasp --> ASAD(H) --> aspsa --> HSDy(H) --> hom-L --> HSK(H) --> phom --> THRS(H) --> thr-L --> THRAi(H) --> acald --> ALDD2x(H) --> ac --> ACt2rpp(M) --> ac[p] --> ACtex(M) --> ac[e]	(3) h2o + atp + (3) nad + (2) nadph + q8 --> h + adp + h[p] + (2) nadp + co2 + (3) nadh + pi + q8h2
accoa --> ACALD(M) --> coa --> AKGDH(M) --> succoa --> SUCOAS(M) --> succ --> SUCDi(M) --> fum --> FUM(M) --> mal-L --> MDH3(M) --> oaa --> ASPTA(M) --> asp-L --> ASPK(H) --> 4pasp --> ASAD(H) --> aspsa --> HSDy(H) --> hom-L --> HSK(H) --> phom --> THRS(H) --> thr-L --> THRAi(H) --> acald --> ALDD2x(H) --> ac --> ACt2rpp(M) --> ac[p] --> ACtex(M) --> ac[e]	h + (3) h2o + atp + nad + (2) nadph + q8 + mqn8 --> adp + h[p] + (2) nadp + co2 + mql8 + nadh + pi + q8h2
accoa --> CS(M) --> coa --> ACCOAL(M) --> ppcoa --> PPCSCT(M) --> succoa --> SUCOAS(M) --> succ --> SUCDi(M) --> fum --> FUM(M) --> mal-L --> MDH(M) --> oaa --> ASPTA(M) --> asp-L --> ASPK(H) --> 4pasp --> ASAD(H) --> aspsa --> HSDy(H) --> hom-L --> HSK(H) --> phom --> THRS(H) --> thr-L --> THRAi(H) --> acald --> ALDD2x(H) --> ac --> ACt2rpp(M) --> ac[p] --> ACtex(M) --> ac[e]	(4) h2o + (2) atp + (2) nad + (2) nadph + q8 --> (2) h + (2) adp + h[p] + (2) nadp + (2) nadh + (2) pi + q8h2
accoa --> CS(M) --> coa --> ACCOAL(M) --> ppcoa --> PPCSCT(M) --> succoa --> SUCOAS(M) --> succ --> SUCDi(M) --> fum --> FUM(M) --> mal-L --> MDH2(M) --> oaa --> ASPTA(M) --> asp-L --> ASPK(H) --> 4pasp --> ASAD(H) --> aspsa --> HSDy(H) --> hom-L --> HSK(H) --> phom --> THRS(H) --> thr-L --> THRAi(H) --> acald --> ALDD2x(H) --> ac --> ACt2rpp(M) --> ac[p] --> ACtex(M) --> ac[e]	(4) h2o + (2) atp + nad + (2) nadph + (2) q8 --> h + (2) adp + h[p] + (2) nadp + nadh + (2) pi + (2) q8h2
accoa --> CS(M) --> coa --> ACCOAL(M) --> ppcoa --> PPCSCT(M) --> succoa --> SUCOAS(M) --> succ --> SUCDi(M) --> fum --> FUM(M) --> mal-L --> MDH3(M) --> oaa --> ASPTA(M) --> asp-L --> ASPK(H) --> 4pasp --> ASAD(H) --> aspsa --> HSDy(H) --> hom-L --> HSK(H) --> phom --> THRS(H) --> thr-L --> THRAi(H) --> acald --> ALDD2x(H) --> ac --> ACt2rpp(M) --> ac[p] --> ACtex(M) --> ac[e]	(4) h2o + (2) atp + nad + (2) nadph + q8 + mqn8 --> h + (2) adp + h[p] + (2) nadp + mql8 + nadh + (2) pi + q8h2
accoa --> GLYAT(M) --> 2aobut --> ATHRDHr(M) --> athr-L --> THRA2i(H) --> gly --> GHMT2r(H) --> ser-L --> SERD_L(M) --> pyr --> PFL(M) --> for --> FHL(M) --> co2 --> PPC(H) --> oaa --> ASPTA(M) --> asp-L --> ASPK(H) --> 4pasp --> ASAD(H) --> aspsa --> HSDy(H) --> hom-L --> HSK(H) --> phom --> THRS(H) --> thr-L --> THRAi(H) --> acald --> ALDD2x(H) --> ac --> ACt2rpp(M) --> ac[p] --> ACtex(M) --> a…	h + (4) h2o + (2) atp + nad + (3) nadph --> (2) adp + h[p] + (3) nadp + nadh + (3) pi + h2 + nh4
accoa --> CS(M) --> cit --> ACONTa(M) --> acon-C --> ACONTb(M) --> icit --> ICDHyr(M) --> co2 --> PPC(H) --> oaa --> ASPTA(M) --> asp-L --> ASPK(H) --> 4pasp --> ASAD(H) --> aspsa --> HSDy(H) --> hom-L --> HSK(H) --> phom --> THRS(H) --> thr-L --> THRD(M) --> 2aobut --> GLYAT(M) --> gly --> GHMT2r(H) --> ser-L --> SERAT(M) --> acser --> CYSS(H) --> ac --> ACt2rpp(M) --> ac[p] --> ACtex(M) --> ac[…	(4) h2o + (2) atp + h2s + nad + nadph --> (2) h + (2) adp + h[p] + nadp + nadh + (3) pi
accoa --> ACALD(M) --> coa --> AKGDH(M) --> succoa --> SUCOAS(M) --> succ --> SUCDi(M) --> fum --> FUM(M) --> mal-L --> MDH(M) --> oaa --> ASPTA(M) --> asp-L --> ASPK(H) --> 4pasp --> ASAD(H) --> aspsa --> HSDy(H) --> hom-L --> HSK(H) --> phom --> THRS(H) --> thr-L --> THRD(M) --> 2aobut --> ATHRDHr(M) --> athr-L --> THRA2i(H) --> acald --> ALDD2x(H) --> ac --> ACt2rpp(M) --> ac[p] --> ACtex(M) -…	(3) h2o + atp + (3) nad + (3) nadph + q8 --> adp + h[p] + (3) nadp + co2 + (3) nadh + pi + q8h2
accoa --> CS(M) --> coa --> AKGDH(M) --> succoa --> SUCOAS(M) --> succ --> SUCDi(M) --> fum --> FUM(M) --> mal-L --> MDH(M) --> oaa --> ASPTA(M) --> asp-L --> ASPK(H) --> 4pasp --> ASAD(H) --> aspsa --> HSDy(H) --> hom-L --> HSK(H) --> phom --> THRS(H) --> thr-L --> THRD(M) --> 2aobut --> ATHRDHr(M) --> athr-L --> THRA2i(H) --> acald --> ALDD2x(H) --> ac --> ACt2rpp(M) --> ac[p] --> ACtex(M) --> …	(4) h2o + atp + (4) nad + (3) nadph + q8 --> (2) h + adp + h[p] + (3) nadp + co2 + (4) nadh + pi + q8h2
accoa --> CS(M) --> cit --> ACONTa(M) --> acon-C --> ACONTb(M) --> icit --> ICDHyr(M) --> co2 --> PPC(H) --> oaa --> ASPTA(M) --> asp-L --> ASPK(H) --> 4pasp --> ASAD(H) --> aspsa --> HSDy(H) --> hom-L --> HSK(H) --> phom --> THRS(H) --> thr-L --> THRD(M) --> 2aobut --> ATHRDHr(M) --> athr-L --> THRA2i(H) --> gly --> GHMT2r(H) --> ser-L --> SERAT(M) --> acser --> CYSS(H) --> ac --> ACt2rpp(M) -->…	(4) h2o + (2) atp + h2s + nad + (2) nadph --> h + (2) adp + h[p] + (2) nadp + nadh + (3) pi
accoa --> SERAT(M) --> coa --> AKGDH(M) --> succoa --> SUCOAS(M) --> succ --> SUCDi(M) --> fum --> FUM(M) --> mal-L --> MDH(M) --> oaa --> ASPTA(M) --> asp-L --> ASPK(H) --> 4pasp --> ASAD(H) --> aspsa --> HSDy(H) --> hom-L --> HSK(H) --> phom --> THRS(H) --> thr-L --> THRD(M) --> 2aobut --> GLYAT(M) --> gly --> GHMT2r(H) --> ser-L --> SERAT(M) --> acser --> CYSS(H) --> ac --> ACt2rpp(M) --> ac[p…	(3) h2o + atp + h2s + (3) nad + (2) nadph + q8 --> h + adp + h[p] + (2) nadp + co2 + (3) nadh + pi + q8h2
accoa --> CS(M) --> coa --> AKGDH(M) --> succoa --> SUCOAS(M) --> succ --> SUCDi(M) --> fum --> FUM(M) --> mal-L --> MDH(M) --> oaa --> ASPTA(M) --> asp-L --> ASPK(H) --> 4pasp --> ASAD(H) --> aspsa --> HSDy(H) --> hom-L --> HSK(H) --> phom --> THRS(H) --> thr-L --> THRD(M) --> 2aobut --> GLYAT(M) --> gly --> GHMT2r(H) --> ser-L --> SERAT(M) --> acser --> CYSS(H) --> ac --> ACt2rpp(M) --> ac[p] -…	(4) h2o + atp + h2s + (3) nad + (2) nadph + q8 --> (2) h + adp + h[p] + (2) nadp + co2 + (3) nadh + pi + q8h2
accoa --> SERAT(M) --> acser --> CYSS(H) --> cys-L --> CYSDS(M) --> pyr --> PFL(M) --> for --> FHL(M) --> co2 --> PPC(H) --> oaa --> ASPTA(M) --> asp-L --> ASPK(H) --> 4pasp --> ASAD(H) --> aspsa --> HSDy(H) --> hom-L --> HSK(H) --> phom --> THRS(H) --> thr-L --> THRAi(H) --> gly --> GLYAT(M) --> 2aobut --> ATHRDHr(M) --> athr-L --> THRA2i(H) --> acald --> ALDD2x(H) --> ac --> ACt2rpp(M) --> ac[p…	(4) h2o + (2) atp + nad + (3) nadph --> (2) adp + h[p] + (3) nadp + nadh + (3) pi + h2 + nh4
accoa --> SERAT(M) --> coa --> AKGDH(M) --> succoa --> SUCOAS(M) --> succ --> SUCDi(M) --> fum --> FUM(M) --> mal-L --> MDH2(M) --> oaa --> ASPTA(M) --> asp-L --> ASPK(H) --> 4pasp --> ASAD(H) --> aspsa --> HSDy(H) --> hom-L --> HSK(H) --> phom --> THRS(H) --> thr-L --> THRD(M) --> 2aobut --> GLYAT(M) --> gly --> GHMT2r(H) --> ser-L --> SERAT(M) --> acser --> CYSS(H) --> ac --> ACt2rpp(M) --> ac[…	(3) h2o + atp + h2s + (2) nad + (2) nadph + (2) q8 --> adp + h[p] + (2) nadp + co2 + (2) nadh + pi + (2) q8h2
accoa --> SERAT(M) --> coa --> AKGDH(M) --> succoa --> SUCOAS(M) --> succ --> SUCDi(M) --> fum --> FUM(M) --> mal-L --> MDH3(M) --> oaa --> ASPTA(M) --> asp-L --> ASPK(H) --> 4pasp --> ASAD(H) --> aspsa --> HSDy(H) --> hom-L --> HSK(H) --> phom --> THRS(H) --> thr-L --> THRD(M) --> 2aobut --> GLYAT(M) --> gly --> GHMT2r(H) --> ser-L --> SERAT(M) --> acser --> CYSS(H) --> ac --> ACt2rpp(M) --> ac[…	(3) h2o + atp + h2s + (2) nad + (2) nadph + q8 + mqn8 --> adp + h[p] + (2) nadp + co2 + mql8 + (2) nadh + pi + q8h2
accoa --> CS(M) --> coa --> AKGDH(M) --> succoa --> SUCOAS(M) --> succ --> SUCDi(M) --> fum --> FUM(M) --> mal-L --> MDH3(M) --> oaa --> ASPTA(M) --> asp-L --> ASPK(H) --> 4pasp --> ASAD(H) --> aspsa --> HSDy(H) --> hom-L --> HSK(H) --> phom --> THRS(H) --> thr-L --> THRD(M) --> 2aobut --> GLYAT(M) --> gly --> GHMT2r(H) --> ser-L --> SERAT(M) --> acser --> CYSS(H) --> ac --> ACt2rpp(M) --> ac[p] …	(4) h2o + atp + h2s + (2) nad + (2) nadph + q8 + mqn8 --> h + adp + h[p] + (2) nadp + co2 + mql8 + (2) nadh + pi + q8h2
accoa --> GLYAT(M) --> coa --> AKGDH(M) --> succoa --> SUCOAS(M) --> succ --> SUCDi(M) --> fum --> FUM(M) --> mal-L --> MDH2(M) --> oaa --> ASPTA(M) --> asp-L --> ASPK(H) --> 4pasp --> ASAD(H) --> aspsa --> HSDy(H) --> hom-L --> HSK(H) --> phom --> THRS(H) --> thr-L --> THRAi(H) --> gly --> GLYAT(M) --> 2aobut --> ATHRDHr(M) --> athr-L --> THRA2i(H) --> acald --> ALDD2x(H) --> ac --> ACt2rpp(M) -…	h + (3) h2o + atp + (2) nad + (3) nadph + (2) q8 --> adp + h[p] + (3) nadp + co2 + (2) nadh + pi + (2) q8h2
accoa --> CS(M) --> coa --> AKGDH(M) --> succoa --> SUCOAS(M) --> succ --> SUCDi(M) --> fum --> FUM(M) --> mal-L --> MDH2(M) --> oaa --> ASPTA(M) --> asp-L --> ASPK(H) --> 4pasp --> ASAD(H) --> aspsa --> HSDy(H) --> hom-L --> HSK(H) --> phom --> THRS(H) --> thr-L --> THRD(M) --> 2aobut --> GLYAT(M) --> gly --> GHMT2r(H) --> ser-L --> SERAT(M) --> acser --> CYSS(H) --> ac --> ACt2rpp(M) --> ac[p] …	(4) h2o + atp + h2s + (2) nad + (2) nadph + (2) q8 --> h + adp + h[p] + (2) nadp + co2 + (2) nadh + pi + (2) q8h2
accoa --> CS(M) --> coa --> AKGDH(M) --> succoa --> SUCOAS(M) --> succ --> SUCDi(M) --> fum --> FUM(M) --> mal-L --> MDH2(M) --> oaa --> ASPTA(M) --> asp-L --> ASPK(H) --> 4pasp --> ASAD(H) --> aspsa --> HSDy(H) --> hom-L --> HSK(H) --> phom --> THRS(H) --> thr-L --> THRAi(H) --> gly --> GLYAT(M) --> 2aobut --> ATHRDHr(M) --> athr-L --> THRA2i(H) --> acald --> ALDD2x(H) --> ac --> ACt2rpp(M) --> …	(4) h2o + atp + (2) nad + (3) nadph + (2) q8 --> adp + h[p] + (3) nadp + co2 + (2) nadh + pi + (2) q8h2
accoa --> SERAT(M) --> coa --> AKGDH(M) --> succoa --> SUCOAS(M) --> succ --> SUCDi(M) --> fum --> FUM(M) --> mal-L --> MDH(M) --> oaa --> ASPTA(M) --> asp-L --> ASPK(H) --> 4pasp --> ASAD(H) --> aspsa --> HSDy(H) --> hom-L --> HSK(H) --> phom --> THRS(H) --> thr-L --> THRD(M) --> 2aobut --> ATHRDHr(M) --> athr-L --> THRA2i(H) --> gly --> GHMT2r(H) --> ser-L --> SERAT(M) --> acser --> CYSS(H) -->…	(3) h2o + atp + h2s + (3) nad + (3) nadph + q8 --> adp + h[p] + (3) nadp + co2 + (3) nadh + pi + q8h2
accoa --> CS(M) --> coa --> AKGDH(M) --> succoa --> SUCOAS(M) --> succ --> SUCDi(M) --> fum --> FUM(M) --> mal-L --> MDH(M) --> oaa --> ASPTA(M) --> asp-L --> ASPK(H) --> 4pasp --> ASAD(H) --> aspsa --> HSDy(H) --> hom-L --> HSK(H) --> phom --> THRS(H) --> thr-L --> THRD(M) --> 2aobut --> ATHRDHr(M) --> athr-L --> THRA2i(H) --> gly --> GHMT2r(H) --> ser-L --> SERAT(M) --> acser --> CYSS(H) --> ac…	(4) h2o + atp + h2s + (3) nad + (3) nadph + q8 --> h + adp + h[p] + (3) nadp + co2 + (3) nadh + pi + q8h2
accoa --> CS(M) --> cit --> ACONTa(M) --> acon-C --> ACONTb(M) --> icit --> ICDHyr(M) --> akg --> AKGDH(M) --> succoa --> SUCOAS(M) --> succ --> SUCDi(M) --> fum --> FUM(M) --> mal-L --> MDH(M) --> oaa --> ASPTA(M) --> asp-L --> ASPK(H) --> 4pasp --> ASAD(H) --> aspsa --> HSDy(H) --> hom-L --> HSK(H) --> phom --> THRS(H) --> thr-L --> THRD(M) --> 2aobut --> ATHRDHr(M) --> athr-L --> THRA2i(H) -->…	(4) h2o + atp + (4) nad + (2) nadph + q8 --> (2) h + adp + h[p] + (2) nadp + (2) co2 + (4) nadh + pi + q8h2
accoa --> CS(M) --> cit --> ACONTa(M) --> acon-C --> ACONTb(M) --> icit --> ICDHyr(M) --> akg --> ABTA(M) --> glu-L --> GLUDC(M) --> 4abut --> ABTA(M) --> sucsal --> SSALy(M) --> succ --> SUCDi(M) --> fum --> FUM(M) --> mal-L --> MDH(M) --> oaa --> ASPTA(M) --> asp-L --> ASPK(H) --> 4pasp --> ASAD(H) --> aspsa --> HSDy(H) --> hom-L --> HSK(H) --> phom --> THRS(H) --> thr-L --> THRAi(H) --> acald …	(5) h2o + (2) atp + (2) nad + q8 --> (3) h + (2) adp + h[p] + (2) co2 + (2) nadh + (2) pi + q8h2
accoa --> CS(M) --> cit --> ACONTa(M) --> acon-C --> ACONTb(M) --> icit --> ICDHyr(M) --> akg --> GLUDy(M) --> glu-L --> GLUDC(M) --> 4abut --> ABTA(M) --> sucsal --> SSALy(M) --> succ --> SUCDi(M) --> fum --> FUM(M) --> mal-L --> MDH(M) --> oaa --> ASPTA(M) --> asp-L --> ASPK(H) --> 4pasp --> ASAD(H) --> aspsa --> HSDy(H) --> hom-L --> HSK(H) --> phom --> THRS(H) --> thr-L --> THRAi(H) --> acald…	(4) h2o + (2) atp + (2) nad + nadph + q8 + nh4 --> (2) h + (2) adp + h[p] + nadp + (2) co2 + (2) nadh + (2) pi + q8h2
accoa --> CS(M) --> cit --> ACONTa(M) --> acon-C --> ACONTb(M) --> icit --> ICDHyr(M) --> akg --> AKGDH(M) --> succoa --> SUCOAS(M) --> succ --> SUCDi(M) --> fum --> FUM(M) --> mal-L --> MDH(M) --> oaa --> ASPTA(M) --> asp-L --> ASPK(H) --> 4pasp --> ASAD(H) --> aspsa --> HSDy(H) --> hom-L --> HSK(H) --> phom --> THRS(H) --> thr-L --> THRD(M) --> 2aobut --> GLYAT(M) --> gly --> GHMT2r(H) --> ser-…	(4) h2o + atp + h2s + (3) nad + nadph + q8 --> (2) h + adp + h[p] + nadp + (2) co2 + (3) nadh + pi + q8h2
accoa --> CS(M) --> cit --> ACONTa(M) --> acon-C --> ACONTb(M) --> icit --> ICDHyr(M) --> akg --> AKGDH(M) --> succoa --> SUCOAS(M) --> succ --> SUCDi(M) --> fum --> FUM(M) --> mal-L --> MDH2(M) --> oaa --> ASPTA(M) --> asp-L --> ASPK(H) --> 4pasp --> ASAD(H) --> aspsa --> HSDy(H) --> hom-L --> HSK(H) --> phom --> THRS(H) --> thr-L --> THRAi(H) --> gly --> GLYAT(M) --> 2aobut --> ATHRDHr(M) --> a…	(4) h2o + atp + (2) nad + (2) nadph + (2) q8 --> adp + h[p] + (2) nadp + (2) co2 + (2) nadh + pi + (2) q8h2
Included compounds in the balancing reactions: h, h2o, atp, adp, h2o2, h[p], nadp, h2o[p], h2s, co2, nad, mql8, nadh, nadph, o2, pi, q8, h2, nh4, mqn8, q8h2.
